# Supplementary material for: (E)-Methyl 2-[(4-bromo-2-formyl­phen­oxy)meth­yl]-3-phenyl­acrylate
Source: Acta Crystallogr Sect E Struct Rep Online. 2011 Nov 16;67(Pt 12):o3322. doi: 10.1107/S1600536811047520 (PMC3238972; doi:10.1107/S1600536811047520)
Supplement: Supplementary file 2 [file e-67-o3322-Isup2.hkl]

#
# h,k,l, Fc-squared, Fo-squared, sigma(Fo-squared) and status flag
#
data_I
_shelx_title ' ANU in P2(1)/n'
_shelx_refln_list_code          4
_shelx_F_calc_maximum      233.41
_exptl_crystal_F_000       760.00
_reflns_d_resolution_high  0.7459
 
loop_
 _symmetry_equiv_pos_as_xyz
 'x, y, z'
 '-x+1/2, y+1/2, -z+1/2'
 '-x, -y, -z'
 'x-1/2, -y-1/2, z-1/2'
 
_cell_length_a     8.2798
_cell_length_b    22.1975
_cell_length_c     9.2537
_cell_angle_alpha  90.000
_cell_angle_beta   99.857
_cell_angle_gamma  90.000
 
_shelx_F_squared_multiplier     1.000
 
loop_
 _refln_index_h
 _refln_index_k
 _refln_index_l
 _refln_F_squared_calc
 _refln_F_squared_meas
 _refln_F_squared_sigma
 _refln_observed_status
   2   0   0    54481.27    48851.12   1459.18 o
   4   0   0     4197.41     4515.80    136.29 o
   6   0   0      678.58      613.57     22.96 o
   8   0   0      105.83       90.86     13.19 o
  10   0   0       20.22       26.87     18.07 o
   1   1   0    10581.80    10762.39    321.44 o
   2   1   0    18261.20    18064.21    381.01 o
   3   1   0     3370.05     3425.32     73.23 o
   4   1   0     6071.07     6058.98    128.85 o
   5   1   0     1362.87     1380.21     31.26 o
   6   1   0      134.42      132.87      8.06 o
   7   1   0       67.09       95.69      8.46 o
   8   1   0        3.11       11.64      8.11 o
   9   1   0       14.55       26.44     10.99 o
  10   1   0        0.18       -0.74     11.22 o
   0   2   0     2032.55     2080.80     61.08 o
   1   2   0      713.29      741.56     22.96 o
   2   2   0     2282.24     2267.75     48.53 o
   3   2   0      739.93      738.22     16.92 o
   4   2   0     3239.62     3250.56     69.95 o
   5   2   0        0.46       11.52      5.00 o
   6   2   0       33.45       31.35      5.98 o
   7   2   0       15.00        4.77      7.82 o
   8   2   0       27.64       66.13      8.80 o
   9   2   0       13.26        7.56      9.80 o
  10   2   0        2.56        4.65     11.23 o
   1   3   0     4532.15     4739.42    114.47 o
   2   3   0      302.16      261.97      6.88 o
   3   3   0     1539.83     1492.13     32.64 o
   4   3   0      433.26      424.67     11.24 o
   5   3   0      527.57      539.81     14.31 o
   6   3   0      209.07      224.83     10.00 o
   7   3   0       16.21       28.57      8.55 o
   8   3   0       16.40       17.27      8.76 o
   9   3   0       12.99       15.88     10.36 o
  10   3   0       19.96       33.22     17.10 o
   0   4   0      478.16      551.82      9.01 o
   1   4   0     5969.66     6047.69    102.39 o
   2   4   0        7.65       16.66      3.35 o
   3   4   0     5329.77     5470.26    116.24 o
   4   4   0     1017.63     1007.22     28.09 o
   5   4   0       17.68       28.99      5.28 o
   6   4   0      294.27      277.92     10.35 o
   7   4   0       92.08      118.16      8.64 o
   8   4   0        0.24        6.49      8.11 o
   9   4   0        0.31       -8.08      8.15 o
  10   4   0        1.20       17.10     17.59 o
   1   5   0     5667.56     6061.91     63.42 o
   2   5   0     4714.13     4685.00     63.09 o
   3   5   0      314.38      382.68      7.97 o
   4   5   0       20.50       40.67      4.23 o
   5   5   0      101.67      100.39     10.26 o
   6   5   0     1021.10     1059.87     25.72 o
   7   5   0      112.98      108.78      8.62 o
   8   5   0       44.16       45.32      7.12 o
   9   5   0        1.35       16.61     14.17 o
  10   5   0       24.60       36.64     18.07 o
   0   6   0      166.05      159.09      4.16 o
   1   6   0     2308.01     2303.97     24.40 o
   2   6   0     1427.94     1572.01     20.31 o
   3   6   0     3757.65     3760.24     50.19 o
   4   6   0      136.38      148.75      5.25 o
   5   6   0       99.07      128.77      5.26 o
   6   6   0      226.77      235.34      8.15 o
   7   6   0      626.51      663.93     15.03 o
   8   6   0        3.55        6.89      9.16 o
   9   6   0       13.71       -8.30     16.12 o
  10   6   0       11.36       -7.82     18.56 o
   1   7   0     1642.24     1930.80     19.86 o
   2   7   0     9442.49     9436.14    132.13 o
   3   7   0      104.68      150.61      3.40 o
   4   7   0      473.72      496.32      8.65 o
   5   7   0       26.08       38.70     10.96 o
   6   7   0      580.77      617.25     13.68 o
   7   7   0       28.49       39.64      6.28 o
   8   7   0      178.38      150.46     17.59 o
   9   7   0        1.66      -12.21     16.61 o
  10   7   0        0.91       -8.30     18.56 o
   0   8   0     9485.88     9846.87    152.24 o
   1   8   0     6078.95     6189.06     64.27 o
   2   8   0     1825.94     2005.20     23.69 o
   3   8   0     8923.11     9185.23    116.14 o
   4   8   0      161.95      165.46      5.63 o
   5   8   0        7.99        6.00      2.41 o
   6   8   0      282.38      292.50     13.56 o
   7   8   0      376.02      390.32     21.98 o
   8   8   0       83.32       95.75     17.10 o
   9   8   0        2.64      -16.61     17.10 o
  10   8   0        0.01       -2.44     19.54 o
   1   9   0     2662.75     2677.23     28.10 o
   2   9   0     3710.25     3727.84     43.59 o
   3   9   0      604.37      598.12      9.56 o
   4   9   0       27.81       36.72      2.40 o
   5   9   0      337.46      317.33      7.10 o
   6   9   0      107.13      136.99      6.91 o
   7   9   0        7.37       -0.49     13.19 o
   8   9   0        4.59        3.42     15.63 o
   9   9   0        3.32        8.79     18.56 o
  10   9   0        1.66      -20.03     20.03 o
   0  10   0     3048.71     2970.64     46.72 o
   1  10   0      265.13      259.78      3.68 o
   2  10   0      190.54      212.33      3.22 o
   3  10   0      292.51      334.65      5.44 o
   4  10   0      780.56      736.36     11.78 o
   5  10   0       26.45       34.40      3.23 o
   6  10   0      436.48      406.22     11.58 o
   7  10   0       48.70       49.08     12.21 o
   8  10   0        4.15      -16.12     16.12 o
   9  10   0        0.29      -11.24     18.56 o
  10  10   0        4.84       13.19     21.49 o
   1  11   0     3878.41     4146.37     43.31 o
   2  11   0       68.83       69.53      2.10 o
   3  11   0       42.68       25.53      1.93 o
   4  11   0      140.50      153.95      4.70 o
   5  11   0      454.08      454.62     10.02 o
   6  11   0      158.37      182.85      8.57 o
   7  11   0       32.04       19.17      9.30 o
   8  11   0       12.99       -5.37     16.61 o
   9  11   0        4.45       -6.84     19.54 o
  10  11   0        0.03        0.98     21.98 o
   0  12   0     1387.54     1269.32     20.89 o
   1  12   0      241.66      261.40      3.98 o
   2  12   0       80.57       91.32      3.00 o
   3  12   0      316.32      322.70      5.52 o
   4  12   0      852.14      849.47     17.95 o
   5  12   0      634.57      617.36     15.07 o
   6  12   0      168.52      143.49      7.60 o
   7  12   0        1.29       -6.48      6.48 o
   8  12   0       64.51       95.76     10.26 o
   9  12   0        0.26       -1.95     18.07 o
   1  13   0     4001.58     4182.63     43.83 o
   2  13   0     1237.03     1410.11     16.59 o
   3  13   0      108.50       92.57      5.22 o
   4  13   0      267.18      279.41      9.47 o
   5  13   0      392.75      374.49     11.71 o
   6  13   0       31.65       30.42      6.28 o
   7  13   0       11.12       22.92      7.00 o
   8  13   0        4.76       10.71      7.98 o
   9  13   0       12.88       17.10     21.01 o
   0  14   0    10030.97    10809.12    167.04 o
   1  14   0       86.71      108.20      3.11 o
   2  14   0     1592.93     1764.16     21.87 o
   3  14   0       53.79       50.25      4.37 o
   4  14   0      631.89      639.32     15.49 o
   5  14   0      127.15      125.13      8.42 o
   6  14   0      172.51      161.14      9.23 o
   7  14   0        1.25       -4.10      7.30 o
   8  14   0       12.52       14.85      8.98 o
   9  14   0        1.16       -7.82      9.61 o
   1  15   0     2251.92     2294.63     26.08 o
   2  15   0      365.13      363.16      7.17 o
   3  15   0      116.23      118.02     11.44 o
   4  15   0      712.20      731.54     14.18 o
   5  15   0     1161.24     1164.04     24.92 o
   6  15   0      159.25      148.90      8.60 o
   7  15   0       40.18       29.59      8.29 o
   8  15   0        0.53        2.35     10.50 o
   9  15   0       11.36        0.80     21.01 o
   0  16   0      988.67      975.77     17.13 o
   1  16   0      285.60      295.48      7.41 o
   2  16   0       25.78       28.22      3.56 o
   3  16   0     1548.07     1599.35     31.10 o
   4  16   0      912.06      915.66     17.08 o
   5  16   0      522.68      526.94     11.80 o
   6  16   0       48.82       46.86      7.56 o
   7  16   0        5.62       18.17      8.92 o
   8  16   0       14.71       25.23     15.39 o
   9  16   0       23.70       12.21     22.96 o
   1  17   0      111.51      102.33      4.42 o
   2  17   0     1200.31     1110.35     16.49 o
   3  17   0      215.73      206.21      7.37 o
   4  17   0      341.90      331.42     13.75 o
   5  17   0      114.40      120.07      8.11 o
   6  17   0       22.00       34.60      8.03 o
   7  17   0        7.63       16.64     20.03 o
   8  17   0       44.26       38.25     10.56 o
   0  18   0       42.78       48.54      4.59 o
   1  18   0      618.02      602.14     10.46 o
   2  18   0        5.76        9.45      4.58 o
   3  18   0      210.75      218.46      7.70 o
   4  18   0        6.86       12.98      5.57 o
   5  18   0      229.92      230.63      8.67 o
   6  18   0       22.10       33.05      6.43 o
   7  18   0       83.01       80.04     10.43 o
   8  18   0        2.72       19.54     21.98 o
   1  19   0      208.41      198.55     10.24 o
   2  19   0      758.63      741.97     16.70 o
   3  19   0        8.19        5.51      7.69 o
   4  19   0        7.73       10.19      5.49 o
   5  19   0        0.83       -7.13      7.62 o
   6  19   0      124.00      137.78     14.39 o
   7  19   0        0.98        3.01      7.15 o
   8  19   0        2.82       10.26     21.49 o
   0  20   0       17.93       12.50      8.73 o
   1  20   0      760.88      753.40     13.14 o
   2  20   0        2.16        7.18      5.12 o
   3  20   0      557.51      549.84     12.69 o
   4  20   0        3.19       -5.81      5.81 o
   5  20   0       75.14       79.65      7.16 o
   6  20   0        9.39        8.09      7.11 o
   7  20   0       15.38       10.32     10.05 o
   8  20   0        2.41      -21.49     21.49 o
   1  21   0        1.39       11.09      4.74 o
   2  21   0     1039.64     1053.26     18.42 o
   3  21   0       18.71       27.13      6.31 o
   4  21   0       12.51        9.88      8.18 o
   5  21   0       24.70       28.17      6.99 o
   6  21   0       79.63       78.25      7.96 o
   7  21   0        4.23       -4.92     10.75 o
   0  22   0        4.06       23.78      9.61 o
   1  22   0      418.20      395.50     17.99 o
   2  22   0       15.16       13.76      6.03 o
   3  22   0      333.43      319.98     10.39 o
   4  22   0       55.90       70.97     10.93 o
   5  22   0       26.13       39.58      7.59 o
   6  22   0        9.76        6.80      8.03 o
   7  22   0        5.84        2.44     18.56 o
   1  23   0      313.31      300.38     14.26 o
   2  23   0      281.86      265.51     11.25 o
   3  23   0        0.72        0.67      6.53 o
   4  23   0       10.70       10.32      7.02 o
   5  23   0       77.59       74.03      8.30 o
   6  23   0        9.69       29.80     21.01 o
   0  24   0      419.92      418.73     19.42 o
   1  24   0        0.73       12.48     14.21 o
   2  24   0      108.60      107.48     12.32 o
   3  24   0        2.71        3.52      7.05 o
   4  24   0       28.34       25.41      7.79 o
   5  24   0       30.11       38.22     10.01 o
   6  24   0       31.93        4.89     20.52 o
   1  25   0      213.51      219.88     13.31 o
   2  25   0        0.36       12.06     11.93 o
   3  25   0       15.81        8.11      9.37 o
   4  25   0       21.00       27.35      8.13 o
   5  25   0       78.62       86.07     16.52 o
   0  26   0      212.59      195.40     26.87 o
   1  26   0       19.24       21.44     11.20 o
   2  26   0        4.48       -4.42     11.91 o
   3  26   0       24.46       26.00     13.01 o
   4  26   0      109.10      119.36     13.50 o
   5  26   0        2.86       -8.65     21.74 o
   1  27   0       39.42       33.21     11.66 o
   2  27   0       49.32       53.21     13.82 o
   3  27   0       51.58       32.24     26.38 o
   4  27   0        6.32       -5.86     27.36 o
   0  28   0       37.26       40.55     24.91 o
   1  28   0       11.59       35.02     12.55 o
   2  28   0        0.02       -4.13     13.63 o
   3  28   0       20.80       42.99     27.85 o
   1  29   0       21.10       11.72     29.31 o
   2  29   0       11.75        3.42     29.80 o
  -9   0   1        1.87      -13.19     13.19 o
  -7   0   1      307.93      326.33     17.10 o
  -5   0   1       26.04       21.98      6.84 o
  -3   0   1     3075.09     3215.87     97.21 o
  -1   0   1      142.58      169.03      4.64 o
   1   0   1    15912.91    15147.80    320.21 o
   3   0   1     6433.10     6477.66    194.43 o
   5   0   1       22.69       99.66      9.28 o
   7   0   1      160.52      227.65     16.12 o
   9   0   1       36.88       17.10     14.66 o
 -11   1   1        2.02       12.70     19.05 o
 -10   1   1        1.01      -16.37     17.83 o
  -9   1   1       33.64       20.03     11.72 o
  -8   1   1        0.64        3.52     13.68 o
  -7   1   1       76.73       66.62      7.42 o
  -6   1   1      214.44      270.21     10.19 o
  -5   1   1       81.38       63.91      5.35 o
  -4   1   1     2691.10     2868.54     61.83 o
  -3   1   1       25.83       54.82      3.66 o
  -2   1   1    23554.75    22263.34    470.30 o
  -1   1   1     2746.29     2900.16     34.30 o
   0   1   1      264.97      291.83      3.37 o
   1   1   1     3393.47     3554.78     61.67 o
   2   1   1     4304.96     4121.84     71.54 o
   3   1   1      601.49      539.26     13.13 o
   4   1   1     1249.27     1200.34     27.29 o
   5   1   1     1386.25     1243.26     28.67 o
   6   1   1      149.88      113.55      7.42 o
   7   1   1      219.90      190.50     10.02 o
   8   1   1       17.47       25.24     10.50 o
   9   1   1        0.16       -6.22      8.53 o
  10   1   1       18.27       19.28      8.78 o
 -10   2   1       10.89       22.47     16.12 o
  -9   2   1        0.83       -7.04      9.31 o
  -8   2   1        7.00        0.02      8.07 o
  -7   2   1      301.64      273.59     11.38 o
  -6   2   1      207.59      170.14      8.29 o
  -5   2   1      456.75      509.29     17.83 o
  -4   2   1      187.62      130.23      5.84 o
  -3   2   1     1872.90     1988.00     43.00 o
  -2   2   1      572.79      547.78     10.32 o
  -1   2   1     1263.34     1235.22     13.27 o
   0   2   1     2437.00     2444.03     19.78 o
   1   2   1      584.48      518.08     11.74 o
   2   2   1    18339.93    17796.05    306.20 o
   3   2   1      170.43      141.49      4.91 o
   4   2   1      958.08      974.31     22.62 o
   5   2   1       12.99       19.18      7.57 o
   6   2   1        1.35        3.97      6.38 o
   7   2   1       18.36       10.08      7.42 o
   8   2   1       12.35        1.39      9.00 o
   9   2   1        5.90        2.88      8.63 o
  10   2   1        0.04        1.00     10.15 o
 -10   3   1        0.29      -16.61     16.61 o
  -9   3   1       13.38       19.14     10.50 o
  -8   3   1        0.25       -0.27      8.42 o
  -7   3   1        5.78       11.33      6.92 o
  -6   3   1      138.09      145.61      7.72 o
  -5   3   1      260.10      248.39      9.28 o
  -4   3   1        2.69        2.37      6.59 o
  -3   3   1       56.95       77.04      4.15 o
  -2   3   1     2513.48     2474.27     43.93 o
  -1   3   1       99.97      113.55      2.03 o
   0   3   1      624.69      606.90      6.31 o
   1   3   1     4022.00     4161.56     61.72 o
   2   3   1    12002.06    12173.03    209.75 o
   3   3   1     2502.32     2379.80     41.93 o
   4   3   1     2022.60     1958.30     35.25 o
   5   3   1      860.38      808.13     16.17 o
   6   3   1       47.60       86.32      8.72 o
   7   3   1      153.32      139.68     13.46 o
   8   3   1       41.85       43.34      7.69 o
   9   3   1        9.99       16.80      8.71 o
  10   3   1        2.30       -1.98     12.23 o
 -10   4   1       65.45       67.41     19.05 o
  -9   4   1        9.58       20.52     15.63 o
  -8   4   1      153.49      186.88     10.99 o
  -7   4   1       10.99        6.83      7.28 o
  -6   4   1       82.07       70.16      6.45 o
  -5   4   1      167.44      164.37     14.66 o
  -4   4   1     1250.56     1212.21     27.28 o
  -3   4   1     1463.62     1587.08     28.73 o
  -2   4   1     1780.52     1804.31     26.00 o
  -1   4   1    15942.75    15756.85    155.23 o
   0   4   1       53.07       63.13      2.20 o
   1   4   1      243.97      302.17      4.18 o
   2   4   1      878.71      900.27     20.21 o
   3   4   1     3760.47     3834.67     66.84 o
   4   4   1     1167.27     1142.32     21.24 o
   5   4   1      496.20      484.61     11.16 o
   6   4   1      436.21      414.86     13.10 o
   7   4   1        2.46        6.63      6.27 o
   8   4   1        1.43       18.72      7.36 o
   9   4   1        0.91        2.94      8.43 o
  10   4   1        0.07       -1.95     17.59 o
 -10   5   1        0.88      -16.61     17.59 o
  -9   5   1       25.64       13.19     16.12 o
  -8   5   1        0.25       -2.58     16.61 o
  -7   5   1        8.08       -0.56      7.03 o
  -6   5   1       35.19       24.95      5.96 o
  -5   5   1      806.19      752.44     29.55 o
  -4   5   1       10.45       10.66      4.51 o
  -3   5   1      753.24      711.84     10.14 o
  -2   5   1      184.61      214.86      3.43 o
  -1   5   1     3808.88     3752.10     45.51 o
   0   5   1     5107.87     5406.27     60.13 o
   1   5   1    14132.70    14169.28    157.67 o
   2   5   1        6.40        8.72      1.45 o
   3   5   1      718.75      880.15     16.45 o
   4   5   1       30.37       39.77      4.77 o
   5   5   1      447.73      406.61      9.86 o
   6   5   1      319.25      348.34      9.86 o
   7   5   1       31.93       27.13     11.81 o
   8   5   1        0.86        1.24      7.57 o
   9   5   1        0.81        0.78     11.04 o
  10   5   1        7.73      -18.07     18.07 o
 -10   6   1        1.53      -14.17     16.12 o
  -9   6   1        0.72        5.18     19.78 o
  -8   6   1        0.61       -3.91     14.17 o
  -7   6   1      142.94      128.56      8.55 o
  -6   6   1      716.83      593.34     36.88 o
  -5   6   1       59.26       56.16      4.95 o
  -4   6   1     4577.30     4523.79     80.54 o
  -3   6   1      165.39      190.87      3.66 o
  -2   6   1        6.10        3.60      1.15 o
  -1   6   1       66.95       93.39      2.90 o
   0   6   1     5853.38     5913.47     61.36 o
   1   6   1      220.29      231.02      3.62 o
   2   6   1     2351.44     2441.79     36.69 o
   3   6   1      202.79      266.99      6.49 o
   4   6   1       42.36       62.37      6.49 o
   5   6   1      135.82      120.88      5.51 o
   6   6   1       24.31       24.48      5.32 o
   7   6   1      221.11      210.23      9.06 o
   8   6   1       25.21       47.82      7.61 o
   9   6   1        9.44        3.42     16.61 o
  10   6   1        1.08       15.63     19.54 o
 -10   7   1        0.00        1.47     19.54 o
  -9   7   1        1.07      -14.66     16.61 o
  -8   7   1        0.77        3.84      8.76 o
  -7   7   1      163.91      130.42      8.92 o
  -6   7   1        7.69       16.78      4.83 o
  -5   7   1     1372.56     1397.77     29.39 o
  -4   7   1      520.87      584.92      8.51 o
  -3   7   1      441.11      421.90      6.10 o
  -2   7   1     1285.59     1229.38     14.15 o
  -1   7   1     2828.00     2936.12     31.01 o
   0   7   1      387.23      479.19      7.76 o
   1   7   1     4574.41     4437.31     55.52 o
   2   7   1      134.35      164.84      3.68 o
   3   7   1      520.34      570.34      9.54 o
   4   7   1       30.95       47.67      4.58 o
   5   7   1      954.09      984.55     19.35 o
   6   7   1      144.12      144.39      6.81 o
   7   7   1       38.58       44.43      6.86 o
   8   7   1       17.81        6.84     13.19 o
   9   7   1       38.86       17.59     17.10 o
  10   7   1       18.03       -3.91     19.05 o
 -10   8   1        1.10       -1.47     20.03 o
  -9   8   1        1.23      -11.24     17.10 o
  -8   8   1       12.94       15.63     15.63 o
  -7   8   1       20.47       31.76     16.12 o
  -6   8   1        1.50       -0.65      2.97 o
  -5   8   1        8.72       18.18      2.49 o
  -4   8   1     2022.14     1957.75     23.50 o
  -3   8   1      532.04      477.11     11.16 o
  -2   8   1      336.17      322.68      4.52 o
  -1   8   1      173.41      150.33      2.66 o
   0   8   1     4084.67     4276.80     47.11 o
   1   8   1       56.43       46.67      3.20 o
   2   8   1       34.61       34.56      5.71 o
   3   8   1      334.66      428.64      7.78 o
   4   8   1     1361.14     1356.94     25.10 o
   5   8   1      141.35      148.06      9.04 o
   6   8   1       65.09       54.38      6.60 o
   7   8   1       97.23      113.02      7.58 o
   8   8   1       28.96       56.67     16.61 o
   9   8   1       39.85       44.45     18.07 o
  10   8   1        5.31       -9.28     20.03 o
 -10   9   1       13.84       -6.84     20.52 o
  -9   9   1       14.96       -4.40     18.07 o
  -8   9   1        4.56       -9.28     15.63 o
  -7   9   1       51.50       72.06      6.62 o
  -6   9   1       62.16       56.64      4.49 o
  -5   9   1      139.53      161.89      6.37 o
  -4   9   1      511.63      519.77      8.84 o
  -3   9   1     2555.25     2586.64     39.03 o
  -2   9   1     3844.91     3979.97     44.34 o
  -1   9   1       11.49       14.77      1.50 o
   0   9   1     1623.26     1771.67     19.94 o
   1   9   1     6151.79     6441.79     80.24 o
   2   9   1     1200.70     1030.84     13.54 o
   3   9   1       41.61       44.23      4.23 o
   4   9   1      538.09      465.19      8.64 o
   5   9   1      293.57      287.39      9.59 o
   6   9   1       43.47       49.81      4.30 o
   7   9   1        4.88       13.68     14.17 o
   8   9   1       43.56       38.10     16.61 o
   9   9   1        0.57       12.21     18.07 o
  10   9   1        0.14      -20.03     20.03 o
 -10  10   1        0.14       -4.89     21.49 o
  -9  10   1        0.86        0.00     18.56 o
  -8  10   1       34.29       44.45     17.10 o
  -7  10   1        3.87        1.79      6.16 o
  -6  10   1      106.36      124.22      7.40 o
  -5  10   1       56.38       72.35      4.44 o
  -4  10   1      699.91      687.06     11.04 o
  -3  10   1     1659.38     1690.85     23.01 o
  -2  10   1      223.43      238.78      4.43 o
  -1  10   1     7106.53     7550.52     82.77 o
   0  10   1     1085.58     1130.84     13.11 o
   1  10   1        7.70       16.29      1.45 o
   2  10   1       99.92      100.31      3.36 o
   3  10   1     1249.88     1201.24     14.61 o
   4  10   1      965.62     1014.05     16.70 o
   5  10   1      401.86      390.13      8.17 o
   6  10   1      235.91      219.79      9.31 o
   7  10   1       37.20       36.64     15.14 o
   8  10   1       18.77       18.56     16.61 o
   9  10   1        2.84       21.01     16.61 o
  10  10   1        0.74       11.72     21.01 o
 -10  11   1        3.60       -7.82     21.49 o
  -9  11   1        4.75       -5.37     17.10 o
  -8  11   1       46.31       42.81      8.16 o
  -7  11   1      129.78      140.18      8.86 o
  -6  11   1      122.83      139.28      6.12 o
  -5  11   1       70.51       77.84      4.88 o
  -4  11   1       49.88       48.54      2.74 o
  -3  11   1     2003.42     2061.24     25.35 o
  -2  11   1     1108.18     1040.40     13.52 o
  -1  11   1       14.97       26.59      1.75 o
   0  11   1      280.74      352.99      5.12 o
   1  11   1      138.82      137.03      3.00 o
   2  11   1     4738.26     4873.96     67.58 o
   3  11   1       57.86       55.14      3.76 o
   4  11   1     1062.77     1015.85     15.70 o
   5  11   1       38.65       44.90      4.54 o
   6  11   1       48.76       73.59      6.66 o
   7  11   1        0.36       -3.42      6.55 o
   8  11   1       14.84       11.72     17.59 o
   9  11   1        2.01       -7.33     19.05 o
 -10  12   1       12.13      -14.66     22.47 o
  -9  12   1        2.83        5.37     20.03 o
  -8  12   1        0.17       -8.49     12.46 o
  -7  12   1      221.08      219.32     30.29 o
  -6  12   1      118.75      131.63     15.48 o
  -5  12   1      669.74      705.06     13.95 o
  -4  12   1       23.13       34.64      4.34 o
  -3  12   1      423.05      413.34      6.46 o
  -2  12   1      372.07      404.09      6.46 o
  -1  12   1     1687.51     1626.29     18.66 o
   0  12   1      337.59      367.99      5.77 o
   1  12   1      743.91      698.60      8.18 o
   2  12   1      337.00      399.98      7.27 o
   3  12   1     1399.58     1406.74     26.30 o
   4  12   1        5.03        9.96      4.37 o
   5  12   1       18.58       17.02      5.74 o
   6  12   1        5.42       10.90      6.10 o
   7  12   1       15.87       17.49      6.74 o
   8  12   1       12.43        7.33      7.86 o
   9  12   1        0.61        9.77     20.52 o
  -9  13   1       15.09       14.30      9.85 o
  -8  13   1        4.58      -11.26     11.48 o
  -7  13   1       20.11       24.75      7.82 o
  -6  13   1      118.61      131.71      7.86 o
  -5  13   1        0.22        2.19      5.82 o
  -4  13   1       16.82       22.99      4.20 o
  -3  13   1      130.95      149.60      4.49 o
  -2  13   1     1336.35     1240.73     17.42 o
  -1  13   1       14.20       27.70      2.52 o
   0  13   1      483.96      494.25      6.78 o
   1  13   1      374.17      393.77      5.79 o
   2  13   1     1705.61     1669.41     21.84 o
   3  13   1      244.36      250.39      9.45 o
   4  13   1      274.07      263.92     17.30 o
   5  13   1       22.53       36.74     11.65 o
   6  13   1      108.93      135.39      7.83 o
   7  13   1        7.05        6.59     14.80 o
   8  13   1        0.47       -1.19      7.91 o
   9  13   1        8.32        9.77     18.07 o
  -9  14   1        0.05       -9.85      9.85 o
  -8  14   1        0.11       -4.11     10.01 o
  -7  14   1        2.92        5.87      8.04 o
  -6  14   1       37.76       45.77      8.49 o
  -5  14   1      186.41      184.92      6.45 o
  -4  14   1        2.29        7.67      4.01 o
  -3  14   1     1782.87     1765.88     24.44 o
  -2  14   1       88.11       97.67      4.88 o
  -1  14   1     1488.08     1412.88     16.51 o
   0  14   1       88.99       79.29      2.85 o
   1  14   1      893.12      900.27     10.37 o
   2  14   1      304.54      284.65      5.69 o
   3  14   1     2078.74     2122.78     34.62 o
   4  14   1        0.03        9.48      5.49 o
   5  14   1        2.07        3.64      5.88 o
   6  14   1       26.10       29.20      6.63 o
   7  14   1       21.66       32.47      7.65 o
   8  14   1        2.83        9.23      8.42 o
   9  14   1        1.05      -12.70     12.70 o
  -9  15   1        7.28      -10.24     10.24 o
  -8  15   1       19.73        8.63      9.39 o
  -7  15   1       46.21       37.41      9.10 o
  -6  15   1       30.38       40.04      5.00 o
  -5  15   1        3.36        3.34      4.56 o
  -4  15   1      533.68      532.45     11.47 o
  -3  15   1       83.22       99.24      6.21 o
  -2  15   1     2597.19     2552.24     34.15 o
  -1  15   1      759.24      717.34      9.34 o
   0  15   1      229.98      238.12      4.96 o
   1  15   1     1639.94     1632.40     20.57 o
   2  15   1      705.15      695.94     10.44 o
   3  15   1       15.83       22.82      4.23 o
   4  15   1      232.29      239.79     15.56 o
   5  15   1      297.16      305.66     10.51 o
   6  15   1        0.75        5.11      6.63 o
   7  15   1       30.53       31.52     11.45 o
   8  15   1        0.36        0.49      8.74 o
   9  15   1        0.10       -3.91     21.49 o
  -9  16   1        0.09      -16.61     21.98 o
  -8  16   1        1.33       -3.28      9.42 o
  -7  16   1       26.98       24.34      9.17 o
  -6  16   1       19.87       20.42      6.49 o
  -5  16   1        9.26        7.95      8.29 o
  -4  16   1      146.67      149.99      6.33 o
  -3  16   1       82.49       88.52      5.10 o
  -2  16   1       68.18       86.64      4.24 o
  -1  16   1      468.48      426.37      7.21 o
   0  16   1     1321.65     1363.11     16.26 o
   1  16   1       15.73       18.40      3.08 o
   2  16   1      508.81      545.68     10.55 o
   3  16   1      609.12      588.50     13.68 o
   4  16   1       40.72       29.68      6.61 o
   5  16   1        2.57        5.00      6.81 o
   6  16   1      114.98      115.70      8.50 o
   7  16   1       66.68       77.94     15.37 o
   8  16   1        0.56       -9.42      9.42 o
  -9  17   1        4.71      -10.75     22.47 o
  -8  17   1        2.51      -10.99     10.99 o
  -7  17   1        3.60       -2.77     10.26 o
  -6  17   1       52.64       53.17      7.58 o
  -5  17   1      172.31      184.60      8.39 o
  -4  17   1      150.69      134.28      7.47 o
  -3  17   1      435.03      422.34     12.39 o
  -2  17   1       54.24       51.76      4.84 o
  -1  17   1      198.83      212.84      6.28 o
   0  17   1      120.22      126.88      5.27 o
   1  17   1      536.02      544.08      8.72 o
   2  17   1       71.19       67.99      5.15 o
   3  17   1       22.57       21.96      4.76 o
   4  17   1       14.59       20.45      5.00 o
   5  17   1      175.84      169.67      9.41 o
   6  17   1       16.07       22.57      7.86 o
   7  17   1       14.13       12.99      8.43 o
   8  17   1        5.49       -3.60     15.88 o
  -8  18   1        0.55      -14.66     21.01 o
  -7  18   1        0.07       -1.46      6.78 o
  -6  18   1       26.54       27.44      6.74 o
  -5  18   1        6.01       -0.98      5.43 o
  -4  18   1      240.78      240.78     10.07 o
  -3  18   1        0.51       11.60      5.05 o
  -2  18   1        5.63       -2.31      3.89 o
  -1  18   1       57.85       45.60      7.25 o
   0  18   1      870.41      895.29     16.53 o
   1  18   1        4.08        0.59      3.79 o
   2  18   1      296.21      296.15      9.83 o
   3  18   1      170.02      168.83      6.66 o
   4  18   1       30.55       30.31      5.49 o
   5  18   1       23.31       24.57      5.65 o
   6  18   1        8.62        1.62     12.75 o
   7  18   1        1.15       -0.81      8.71 o
   8  18   1        0.23       12.21     21.01 o
  -8  19   1        1.82      -19.05     19.05 o
  -7  19   1        0.59       -6.85      7.29 o
  -6  19   1        0.70        4.03      6.54 o
  -5  19   1      319.00      325.48     10.47 o
  -4  19   1        0.97       -0.65      5.57 o
  -3  19   1      185.10      177.22      8.20 o
  -2  19   1       34.30       40.28      5.15 o
  -1  19   1      880.73      936.27     19.88 o
   0  19   1        4.80       11.71      4.06 o
   1  19   1      624.15      632.15     25.31 o
   2  19   1        8.34        3.87      5.17 o
   3  19   1       18.26       21.30      5.55 o
   4  19   1       14.80       21.68      5.82 o
   5  19   1       15.96        9.15      6.12 o
   6  19   1        3.51        2.03      6.41 o
   7  19   1        2.68       -9.35      9.35 o
   8  19   1        0.00        4.40     21.98 o
  -8  20   1       10.96       32.73     23.45 o
  -7  20   1       20.16       46.86     10.49 o
  -6  20   1       65.57       53.43      7.70 o
  -5  20   1       10.89       12.12      6.59 o
  -4  20   1      368.98      355.15     13.82 o
  -3  20   1       17.56       16.75      5.51 o
  -2  20   1       53.32       62.33      5.74 o
  -1  20   1        0.43       -0.22      4.38 o
   0  20   1      646.80      652.21     15.39 o
   1  20   1        2.87        4.05      4.48 o
   2  20   1       15.69        9.12      5.48 o
   3  20   1        1.09       -5.53      5.53 o
   4  20   1       22.11       32.68      6.37 o
   5  20   1        1.02        4.38      6.56 o
   6  20   1        4.10       13.97     10.65 o
   7  20   1        0.01        7.91      9.76 o
  -7  21   1       25.09       30.92     11.17 o
  -6  21   1        5.33        2.94      7.66 o
  -5  21   1      126.28      117.61      7.95 o
  -4  21   1       65.98       70.39      7.16 o
  -3  21   1      292.57      279.35      9.16 o
  -2  21   1      162.72      180.66      7.71 o
  -1  21   1      100.68      120.00     12.20 o
   0  21   1       72.59       77.50      7.16 o
   1  21   1      142.51      134.31      8.79 o
   2  21   1       29.38       14.53      8.67 o
   3  21   1        7.83        6.41      6.03 o
   4  21   1       13.53       16.03      6.37 o
   5  21   1        2.36       -6.66      6.66 o
   6  21   1        8.61        4.67      7.46 o
   7  21   1        0.27       -5.80     10.73 o
  -7  22   1       15.52        7.33     21.98 o
  -6  22   1        0.02       -4.02      8.11 o
  -5  22   1       12.46        4.83      7.20 o
  -4  22   1       68.62       71.07      7.47 o
  -3  22   1      121.85      147.33      7.74 o
  -2  22   1        9.45       16.04      5.91 o
  -1  22   1      390.24      392.27     12.90 o
   0  22   1      223.38      231.87      9.57 o
   1  22   1      210.89      202.35     11.38 o
   2  22   1       24.67       25.02      6.24 o
   3  22   1       55.85       68.02      6.96 o
   4  22   1      152.25      156.79      8.22 o
   5  22   1       40.07       39.74      7.60 o
   6  22   1       14.29        9.87     10.69 o
   7  22   1        1.17       15.14     21.01 o
  -6  23   1        0.69        9.77     19.54 o
  -5  23   1        0.94       -3.83      7.31 o
  -4  23   1       53.43       58.21      7.54 o
  -3  23   1       10.34        8.28      6.79 o
  -2  23   1       46.63       56.25      8.12 o
  -1  23   1       28.04       14.80      9.29 o
   0  23   1        1.40        8.26      7.18 o
   1  23   1       19.03       23.84     10.80 o
   2  23   1       80.66       97.17      9.78 o
   3  23   1       57.54       40.34      7.16 o
   4  23   1       49.10       49.84      8.32 o
   5  23   1       36.55       23.01      7.55 o
   6  23   1        4.53       17.45     16.17 o
  -6  24   1       11.13      -11.72     20.52 o
  -5  24   1        6.44       -7.20     10.30 o
  -4  24   1       61.49       50.20      7.69 o
  -3  24   1       34.14       35.01      7.68 o
  -2  24   1       90.17       99.14     22.22 o
  -1  24   1        4.42       -3.51      9.64 o
   0  24   1       30.60       16.03      7.73 o
   1  24   1       76.79       64.97     11.99 o
   2  24   1       43.52       33.52     12.70 o
   3  24   1      131.39      131.69      9.43 o
   4  24   1        1.12        2.68      7.63 o
   5  24   1       10.94        2.78      9.64 o
   6  24   1        0.02        0.64     16.05 o
  -5  25   1        2.93      -11.72     11.72 o
  -4  25   1        2.16       -7.91      7.91 o
  -3  25   1      132.56      118.83     11.15 o
  -2  25   1       45.06       59.42     10.82 o
  -1  25   1      138.71      129.15     16.42 o
   0  25   1        6.82        1.97     10.07 o
   1  25   1       12.99        7.93     11.66 o
   2  25   1       39.22       23.98     11.88 o
   3  25   1        1.10       -6.33      8.93 o
   4  25   1       38.44       49.72     10.05 o
   5  25   1       12.14       -6.10     15.01 o
  -5  26   1       20.90       34.68     21.49 o
  -4  26   1        0.06       -2.17     10.02 o
  -3  26   1       33.85       48.25     18.32 o
  -2  26   1      106.33       94.98     12.33 o
  -1  26   1       68.74       82.45     12.19 o
   0  26   1       16.99       28.08     11.33 o
   1  26   1       10.68        7.24     12.28 o
   2  26   1        0.66      -12.35     12.35 o
   3  26   1       44.11       51.67     13.63 o
   4  26   1       16.79       15.07     12.71 o
   5  26   1        0.53        1.79     32.24 o
  -4  27   1        6.48       15.63     25.89 o
  -3  27   1        0.08       10.26     25.40 o
  -2  27   1       90.10       67.93     12.73 o
  -1  27   1       25.01       38.15     12.07 o
   0  27   1       25.65        5.90     19.33 o
   1  27   1        4.68       19.17     13.19 o
   2  27   1       26.07       26.47     13.53 o
   3  27   1        2.73       36.64     30.29 o
   4  27   1        2.69       -4.38     13.19 o
  -3  28   1       55.63        2.93     27.85 o
  -2  28   1       20.80       12.74     12.40 o
  -1  28   1       56.76       55.44     29.07 o
   0  28   1       15.69        7.33     28.33 o
   1  28   1        3.65        6.28     14.45 o
   2  28   1        0.31       31.75     26.38 o
   3  28   1        1.49      -27.36     30.29 o
  -2  29   1       66.94       48.85     28.82 o
  -1  29   1       18.13       32.17     21.06 o
   0  29   1       23.57       15.63     26.38 o
   1  29   1       26.91       28.33     31.26 o
   2  29   1       15.33       10.75     27.85 o
 -10   0   2       21.27       24.91     16.12 o
  -8   0   2       12.44       47.87     12.70 o
  -6   0   2        2.31        4.89      8.30 o
  -4   0   2     1206.45     1044.93     33.71 o
  -2   0   2      579.86      574.91      9.18 o
   0   0   2      259.78      209.23      5.37 o
   2   0   2     4701.75     4723.02    100.88 o
   4   0   2       92.02      103.45      6.04 o
   6   0   2      230.76      276.43     15.63 o
   8   0   2       43.40       46.06     10.02 o
  10   0   2       52.28       62.15     13.47 o
 -10   1   2        1.59      -11.72     17.10 o
  -9   1   2       15.12       22.94     12.95 o
  -8   1   2        3.29        5.47      8.42 o
  -7   1   2        6.51       18.07     10.26 o
  -6   1   2        9.04        5.31      6.11 o
  -5   1   2     1204.83     1122.38     25.91 o
  -4   1   2      599.12      628.06     15.37 o
  -3   1   2     8959.24     8940.55    157.61 o
  -2   1   2       80.38       89.80      1.92 o
  -1   1   2       11.06       17.63      1.02 o
   0   1   2     4840.20     4943.96     48.96 o
   1   1   2    10382.37    10038.05    143.10 o
   2   1   2      468.22      506.80      8.67 o
   3   1   2      230.91      265.80      5.85 o
   4   1   2      150.66      158.07      6.20 o
   5   1   2     1053.81     1028.18     20.12 o
   6   1   2      225.67      218.14      8.74 o
   7   1   2      186.86      158.94      8.17 o
   8   1   2        0.56       -6.47      6.47 o
   9   1   2        0.39       -1.88      7.69 o
  10   1   2        5.96        5.61      9.03 o
 -11   2   2        0.15      -15.63     18.56 o
 -10   2   2        0.23        2.44     17.10 o
  -9   2   2        1.08       11.29      9.65 o
  -8   2   2      160.36      181.18     10.88 o
  -7   2   2       61.35       68.11      7.77 o
  -6   2   2       24.02       47.67     12.95 o
  -5   2   2      750.48      814.58     19.86 o
  -4   2   2     2254.94     2205.29     39.90 o
  -3   2   2      269.15      312.21      7.04 o
  -2   2   2       15.79       20.60      1.18 o
  -1   2   2      412.54      402.36      5.01 o
   0   2   2    12403.08    12240.99    120.63 o
   1   2   2      255.31      222.51      4.97 o
   2   2   2     1744.22     1757.68     38.17 o
   3   2   2     1592.59     1511.40     27.45 o
   4   2   2     1138.41     1120.94     21.15 o
   5   2   2        8.98       19.56      4.78 o
   6   2   2     1053.86     1016.00     20.40 o
   7   2   2      383.52      417.64     12.22 o
   8   2   2       27.43       20.94      7.71 o
   9   2   2        9.61        7.94      7.93 o
  10   2   2        9.70       27.44      9.64 o
 -11   3   2        0.01      -12.70     20.52 o
 -10   3   2        9.29        2.77     19.05 o
  -9   3   2       40.34       17.10     14.66 o
  -8   3   2       99.77       62.21      8.68 o
  -7   3   2      203.93      223.69     10.29 o
  -6   3   2      403.59      387.40     12.17 o
  -5   3   2      175.66      152.50      5.91 o
  -4   3   2      962.30     1119.65     21.22 o
  -3   3   2     1013.37      961.39     12.70 o
  -2   3   2     6708.36     6976.71     81.11 o
  -1   3   2     8477.65     8556.77     86.91 o
   0   3   2    17094.48    16884.77    231.51 o
   1   3   2    19478.92    19017.19    201.45 o
   2   3   2     1617.68     1480.39     32.64 o
   3   3   2      947.61     1045.81     19.55 o
   4   3   2      406.20      412.93      9.77 o
   5   3   2      474.03      478.21     11.27 o
   6   3   2      168.13      188.91     11.43 o
   7   3   2       86.42       93.43      7.60 o
   8   3   2        0.43        5.21     10.86 o
   9   3   2        2.90        1.37      7.92 o
  10   3   2        4.47        1.72      9.15 o
 -10   4   2        0.09      -11.19     11.19 o
  -9   4   2        7.30       -0.27      9.16 o
  -8   4   2       32.40       33.97      6.86 o
  -7   4   2       60.52       67.54      6.36 o
  -6   4   2        0.04       -4.45      4.45 o
  -5   4   2       96.64      106.60      4.84 o
  -4   4   2     1544.61     1492.73     27.59 o
  -3   4   2     1679.12     1626.62     22.19 o
  -2   4   2     1308.83     1265.84     14.03 o
  -1   4   2    12715.69    12517.79    127.88 o
   0   4   2    16328.06    16549.13    167.16 o
   1   4   2        0.44        4.79      0.81 o
   2   4   2     8180.76     8590.99    153.93 o
   3   4   2     7539.06     7355.78    156.13 o
   4   4   2      190.48      182.04      6.76 o
   5   4   2      247.39      213.14      7.89 o
   6   4   2      263.73      233.38      9.11 o
   7   4   2      277.28      290.16     12.55 o
   8   4   2       30.00       18.22     10.86 o
   9   4   2        4.44        2.28      9.39 o
  10   4   2        6.42       -1.61     13.64 o
 -10   5   2        0.63       -8.30     11.61 o
  -9   5   2        1.61       -7.82      9.38 o
  -8   5   2      177.00      142.49     10.43 o
  -7   5   2      236.52      240.76      9.07 o
  -6   5   2      608.66      625.02     13.86 o
  -5   5   2       95.83      116.04      7.66 o
  -4   5   2       11.50        7.22      1.67 o
  -3   5   2     1051.88     1185.16     15.60 o
  -2   5   2    12743.31    13125.81    135.90 o
  -1   5   2      924.88      991.83     11.23 o
   0   5   2    26151.94    26093.05    267.38 o
   1   5   2     1909.83     1998.37     21.53 o
   2   5   2     2162.22     2106.03     31.37 o
   3   5   2      110.32      146.99      6.88 o
   4   5   2     5959.37     5916.05    122.70 o
   5   5   2        1.47        8.74      4.78 o
   6   5   2      246.22      234.08     10.69 o
   7   5   2        0.17        9.97      6.51 o
   8   5   2        2.62        3.70      7.97 o
   9   5   2        0.02       -1.93      8.99 o
  10   5   2        0.12       -8.77     13.64 o
 -10   6   2        1.65       -4.40     18.07 o
  -9   6   2       13.86       26.55     10.56 o
  -8   6   2        5.22        0.67      8.80 o
  -7   6   2       46.04       41.03      9.04 o
  -6   6   2      115.29      133.31      6.01 o
  -5   6   2      547.70      632.82      9.29 o
  -4   6   2       53.56       67.03      2.34 o
  -3   6   2      566.93      607.31      8.97 o
  -2   6   2      497.81      521.47      6.52 o
  -1   6   2     7705.92     7672.80     82.88 o
   0   6   2      132.45      142.62      4.72 o
   1   6   2      140.56      132.11      2.72 o
   2   6   2     1420.20     1523.74     21.12 o
   3   6   2     4049.82     3867.95     57.81 o
   4   6   2      826.81      868.62     21.74 o
   5   6   2      140.01      150.54      8.39 o
   6   6   2      149.42      153.78     13.79 o
   7   6   2       26.97       48.05      8.59 o
   8   6   2       59.12       58.02      8.28 o
   9   6   2        6.88        0.98     17.10 o
  10   6   2        0.84       -5.82     13.99 o
 -10   7   2       11.03        7.33     19.54 o
  -9   7   2        6.00        5.23     18.07 o
  -8   7   2        6.22       -5.16      8.56 o
  -7   7   2        2.29       -0.99      6.95 o
  -6   7   2      948.36     1000.31     16.90 o
  -5   7   2      287.15      276.24     11.50 o
  -4   7   2      114.34      124.16      3.85 o
  -3   7   2      494.24      491.49      8.01 o
  -2   7   2     4568.66     4528.95     50.42 o
  -1   7   2      678.52      714.95      8.09 o
   0   7   2     1681.94     1782.80     19.75 o
   1   7   2     2311.84     2321.48     29.88 o
   2   7   2      327.64      242.84      3.71 o
   3   7   2      958.98     1014.07     16.09 o
   4   7   2       93.09       80.61      3.11 o
   5   7   2       48.82       54.86      8.06 o
   6   7   2      125.25      151.73     13.19 o
   7   7   2        3.59        2.82      7.01 o
   8   7   2       71.86       95.19     13.14 o
   9   7   2        0.96       -6.84     17.10 o
  10   7   2        0.01      -15.63     19.05 o
 -10   8   2       16.61       -4.40     20.03 o
  -9   8   2        0.25       -3.42     17.10 o
  -8   8   2        1.92       -0.34      8.92 o
  -7   8   2       61.02       49.47      5.07 o
  -6   8   2       22.45       29.71      5.20 o
  -5   8   2      431.45      469.40      8.42 o
  -4   8   2      847.51      854.35     13.27 o
  -3   8   2      182.45      189.15      3.77 o
  -2   8   2        0.06        1.41      1.69 o
  -1   8   2     5904.17     5993.57     62.41 o
   0   8   2      809.73      789.08      9.86 o
   1   8   2      385.77      427.61      7.17 o
   2   8   2       32.92       50.61      1.84 o
   3   8   2      504.71      428.47     10.58 o
   4   8   2      148.10      155.49      4.74 o
   5   8   2        2.22        5.33      5.08 o
   6   8   2       10.55       16.32      7.82 o
   7   8   2       18.97       20.64      8.07 o
   8   8   2       50.21       44.45     16.61 o
   9   8   2        1.42       15.63     18.07 o
  10   8   2       21.92       14.66     20.52 o
 -10   9   2       13.47       24.43     20.52 o
  -9   9   2        2.06        0.98     17.59 o
  -8   9   2        0.29        0.49     15.14 o
  -7   9   2       70.46       90.02      6.11 o
  -6   9   2      959.74      955.34     23.65 o
  -5   9   2      280.74      266.21      7.37 o
  -4   9   2       83.94       76.50      5.60 o
  -3   9   2      542.34      518.01      7.50 o
  -2   9   2     4355.40     4612.48     55.55 o
  -1   9   2      179.96      209.63      3.14 o
   0   9   2     1518.75     1656.89     18.46 o
   1   9   2      348.39      336.09      6.26 o
   2   9   2      843.20      828.36     11.22 o
   3   9   2      155.39      168.11      4.45 o
   4   9   2     1282.60     1277.89     23.64 o
   5   9   2       66.60       74.39      4.37 o
   6   9   2       67.19       44.65      4.75 o
   7   9   2       12.71       -0.14      8.80 o
   8   9   2       13.04       22.47     14.66 o
   9   9   2        6.66       24.43     17.10 o
 -10  10   2        0.53       -2.93     18.56 o
  -9  10   2        1.43        5.37     19.05 o
  -8  10   2      142.02      162.57     20.03 o
  -7  10   2      403.62      368.85     16.36 o
  -6  10   2       88.42      102.52      7.38 o
  -5  10   2     1474.56     1485.96     25.60 o
  -4  10   2      443.92      418.41      7.14 o
  -3  10   2     1592.96     1782.43     22.14 o
  -2  10   2        6.73        8.63      2.66 o
  -1  10   2     8246.21     8643.94     84.73 o
   0  10   2     3408.36     3663.40     39.95 o
   1  10   2       17.90       18.33      2.47 o
   2  10   2     1006.80     1069.12     15.92 o
   3  10   2      799.25      801.91     11.58 o
   4  10   2      391.60      366.44      9.03 o
   5  10   2       17.92       30.29      4.34 o
   6  10   2      204.91      201.62      7.68 o
   7  10   2       10.38        4.89     14.66 o
   8  10   2       14.46       24.43     15.14 o
   9  10   2        5.98       38.59     19.05 o
 -10  11   2        0.16      -13.68     21.49 o
  -9  11   2       34.81       71.32     20.52 o
  -8  11   2        1.42       -6.69      7.84 o
  -7  11   2       94.55      124.33     14.90 o
  -6  11   2      553.22      547.52     13.28 o
  -5  11   2     1476.47     1436.39     21.50 o
  -4  11   2      189.12      193.37      5.24 o
  -3  11   2     2134.27     2101.45     25.95 o
  -2  11   2     1859.60     1993.02     24.80 o
  -1  11   2     2717.66     2915.40     30.54 o
   0  11   2      127.22      126.58      3.17 o
   1  11   2     4394.16     4469.85     56.11 o
   2  11   2      785.45      748.86     11.79 o
   3  11   2      313.78      348.34      7.77 o
   4  11   2       32.85       43.63      4.26 o
   5  11   2      112.79      131.98     10.57 o
   6  11   2      147.94      160.35      8.94 o
   7  11   2       73.86       61.85      7.03 o
   8  11   2      102.47      101.61     17.10 o
   9  11   2        0.27        0.00     19.05 o
 -10  12   2        3.44       -7.33     20.03 o
  -9  12   2       17.15       41.47     21.25 o
  -8  12   2        2.54       11.18      8.49 o
  -7  12   2       47.91       39.27     10.01 o
  -6  12   2      326.18      298.50      9.96 o
  -5  12   2      642.17      645.40     11.24 o
  -4  12   2     3145.80     3131.61     45.01 o
  -3  12   2       20.86       20.85      2.53 o
  -2  12   2      569.77      523.07      7.96 o
  -1  12   2      733.89      762.65      8.84 o
   0  12   2     4010.29     4005.77     46.48 o
   1  12   2      594.58      631.73      9.40 o
   2  12   2     1582.57     1597.18     23.25 o
   3  12   2        1.33        4.99      5.61 o
   4  12   2      229.27      221.66      6.34 o
   5  12   2        0.40        2.25      4.57 o
   6  12   2      206.06      215.48     13.68 o
   7  12   2       32.69       43.16      7.43 o
   8  12   2       26.62        8.94      7.38 o
   9  12   2        1.16        1.95     18.07 o
  -9  13   2       15.13       13.86     10.24 o
  -8  13   2      100.10      110.84     16.12 o
  -7  13   2        8.26       11.53      8.13 o
  -6  13   2       51.23       58.49      9.18 o
  -5  13   2      562.79      557.33     10.84 o
  -4  13   2      168.92      180.20      5.77 o
  -3  13   2     2110.37     2012.94     34.26 o
  -2  13   2      144.79      137.41      5.45 o
  -1  13   2       11.56       18.75      2.44 o
   0  13   2       16.71       25.85      2.39 o
   1  13   2     2884.60     2804.69     32.93 o
   2  13   2       50.31       64.57      5.74 o
   3  13   2      255.39      237.77      7.19 o
   4  13   2      141.64      149.76      7.76 o
   5  13   2      236.53      248.98      9.46 o
   6  13   2       47.19       67.15     11.91 o
   7  13   2       75.73       73.16      7.36 o
   8  13   2        4.88       -6.05     11.48 o
   9  13   2        0.79      -20.52     20.52 o
  -9  14   2        0.07        5.33     15.39 o
  -8  14   2       35.79       41.15      9.91 o
  -7  14   2        2.70       -7.09      8.42 o
  -6  14   2        5.07       10.55      4.86 o
  -5  14   2        2.21        0.01      4.42 o
  -4  14   2      416.85      386.01      8.29 o
  -3  14   2       19.30       23.01      3.22 o
  -2  14   2      171.30      153.55      4.30 o
  -1  14   2       99.82      102.05      3.81 o
   0  14   2     1469.40     1457.80     17.10 o
   1  14   2       25.75       25.97      2.97 o
   2  14   2      849.96      848.00     13.46 o
   3  14   2      203.56      189.31      6.77 o
   4  14   2       86.10       84.87      6.53 o
   5  14   2        2.34        8.74      6.10 o
   6  14   2       58.36       67.67      7.30 o
   7  14   2        4.93       -7.92      7.92 o
   8  14   2        0.11        9.22      7.82 o
   9  14   2        9.50       -7.65      8.69 o
  -9  15   2        8.14        6.35     21.98 o
  -8  15   2        2.76        5.58     10.99 o
  -7  15   2       19.44       14.17      8.86 o
  -6  15   2      118.24      138.29     10.49 o
  -5  15   2       33.05       31.63      4.99 o
  -4  15   2      136.40      139.60      5.06 o
  -3  15   2     1002.26      938.56     14.38 o
  -2  15   2     1223.31     1212.60     17.70 o
  -1  15   2       64.32       77.28      4.35 o
   0  15   2      174.25      174.76      4.29 o
   1  15   2     2009.62     2007.80     26.32 o
   2  15   2      112.56      110.93      4.44 o
   3  15   2       41.75       38.53      4.68 o
   4  15   2       82.35       94.09      6.97 o
   5  15   2      448.42      407.85     12.87 o
   6  15   2        0.42        3.81      6.93 o
   7  15   2       15.02       10.50      7.81 o
   8  15   2        1.17       -7.99      7.99 o
  -9  16   2        0.02       -1.47     20.03 o
  -8  16   2       44.50       34.71     10.12 o
  -7  16   2      112.59      116.74     10.36 o
  -6  16   2      127.35      160.15      7.40 o
  -5  16   2      140.64      153.53      6.70 o
  -4  16   2       70.95       73.33      6.28 o
  -3  16   2     1071.21     1054.09     15.95 o
  -2  16   2      283.00      237.20      6.36 o
  -1  16   2     1789.00     1741.91     21.93 o
   0  16   2      626.89      662.04     10.40 o
   1  16   2        1.32        8.22      3.31 o
   2  16   2      835.37      847.80     22.01 o
   3  16   2      184.16      183.46      8.44 o
   4  16   2       58.49       60.42      8.71 o
   5  16   2        4.71       12.67      6.92 o
   6  16   2       79.58       74.44      8.24 o
   7  16   2        3.38        2.36      8.42 o
   8  16   2        4.76       12.83     12.01 o
  -9  17   2        0.04      -22.96     22.96 o
  -8  17   2        8.38       -2.61     10.49 o
  -7  17   2       33.50       41.53      7.11 o
  -6  17   2      122.00      140.31      7.80 o
  -5  17   2      185.58      181.00      7.45 o
  -4  17   2       41.38       37.63      5.40 o
  -3  17   2       47.30       47.12      4.95 o
  -2  17   2      383.57      412.54      8.56 o
  -1  17   2       21.08       28.35      3.93 o
   0  17   2      105.57      112.50      4.79 o
   1  17   2     1884.72     1871.07     24.84 o
   2  17   2      226.27      230.95      6.73 o
   3  17   2       26.12       24.59      5.43 o
   4  17   2      147.17      144.13      8.23 o
   5  17   2      266.68      247.76     10.92 o
   6  17   2        0.06        8.32      7.91 o
   7  17   2        0.23        3.54      8.45 o
   8  17   2        1.21       16.73     17.26 o
  -8  18   2        1.63       -9.77     21.01 o
  -7  18   2       26.14       22.34      7.31 o
  -6  18   2        6.59        6.97      6.77 o
  -5  18   2       96.22       91.44     11.07 o
  -4  18   2      259.13      266.08      9.45 o
  -3  18   2      228.09      249.83      8.05 o
  -2  18   2      120.97      109.49      5.69 o
  -1  18   2      434.37      414.66     10.49 o
   0  18   2      935.51      921.55     16.06 o
   1  18   2       37.92       39.81      4.06 o
   2  18   2      760.86      733.37     16.04 o
   3  18   2      722.93      703.32     19.18 o
   4  18   2       96.52      105.97      6.28 o
   5  18   2      215.10      212.51     13.24 o
   6  18   2       91.58       69.04     17.35 o
   7  18   2        7.90        4.33      8.87 o
   8  18   2        0.18      -20.52     20.52 o
  -8  19   2        3.41       12.17     10.34 o
  -7  19   2       33.65       37.67      8.06 o
  -6  19   2       44.17       55.56      7.30 o
  -5  19   2       29.14       36.33      9.83 o
  -4  19   2       62.67       74.99      6.56 o
  -3  19   2      132.31      126.91      6.46 o
  -2  19   2     1308.13     1286.10     21.24 o
  -1  19   2       28.54       32.67      4.40 o
   0  19   2      209.80      223.82      6.90 o
   1  19   2       72.60       69.13      4.96 o
   2  19   2      835.17      836.32     16.26 o
   3  19   2       16.08       14.09      5.57 o
   4  19   2      659.19      670.58     38.08 o
   5  19   2       48.89       34.75      7.85 o
   6  19   2       13.29        2.44      8.01 o
   7  19   2        1.70      -15.53     15.53 o
  -8  20   2        5.73      -17.59     22.47 o
  -7  20   2       63.33       74.61     10.93 o
  -6  20   2      122.79      143.35      9.17 o
  -5  20   2      152.41      170.16      8.79 o
  -4  20   2       14.72       17.98      6.43 o
  -3  20   2      266.12      283.23      8.86 o
  -2  20   2      366.67      379.05     10.08 o
  -1  20   2     1219.97     1191.77     20.47 o
   0  20   2      307.50      329.32     10.16 o
   1  20   2      140.76      134.85      9.56 o
   2  20   2       59.02       71.55      6.13 o
   3  20   2      144.35      153.90      7.76 o
   4  20   2       31.32       48.16      6.48 o
   5  20   2      123.90      129.01      7.73 o
   6  20   2        0.38       -3.85      9.21 o
   7  20   2        0.57        4.95     16.87 o
  -7  21   2        0.95        2.66     10.80 o
  -6  21   2      124.36      119.34      9.03 o
  -5  21   2       66.54       76.52      8.32 o
  -4  21   2       82.13       77.08      7.21 o
  -3  21   2      115.29      120.00      7.04 o
  -2  21   2      363.88      361.30     10.00 o
  -1  21   2       28.45       45.53      5.96 o
   0  21   2      663.10      634.94     17.24 o
   1  21   2      377.75      405.89     13.22 o
   2  21   2        2.61        2.13      5.92 o
   3  21   2       96.62      104.86      7.31 o
   4  21   2       84.07       83.32      7.27 o
   5  21   2        1.42       -4.74      6.98 o
   6  21   2        1.68        4.65      9.76 o
   7  21   2        0.39        7.43     16.79 o
  -7  22   2       12.90       11.24     21.49 o
  -6  22   2       20.18       18.50      9.23 o
  -5  22   2       73.54       77.23      8.29 o
  -4  22   2      180.55      168.17      8.62 o
  -3  22   2        0.46        3.92      6.11 o
  -2  22   2      121.84       94.28      6.67 o
  -1  22   2      227.38      212.46      8.10 o
   0  22   2       52.45       74.10     11.71 o
   1  22   2       10.92        8.72     13.92 o
   2  22   2      167.97      175.94      9.81 o
   3  22   2       74.93       75.30      7.31 o
   4  22   2        9.74        8.20      7.07 o
   5  22   2        1.81        3.79      8.74 o
   6  22   2       37.14       43.76     16.27 o
  -6  23   2       60.85       85.00     21.98 o
  -5  23   2       23.18       35.75      8.67 o
  -4  23   2       72.36       62.53      7.85 o
  -3  23   2      119.15      119.15      9.71 o
  -2  23   2       47.42       48.47      8.21 o
  -1  23   2        6.06        9.56      7.53 o
   0  23   2       17.95       15.46     11.44 o
   1  23   2      196.67      190.08     13.76 o
   2  23   2       65.33       73.68      8.51 o
   3  23   2        1.36       -1.81      6.84 o
   4  23   2        5.47       -0.27      8.95 o
   5  23   2       81.58       79.48      8.23 o
   6  23   2       30.30       45.22     16.64 o
  -6  24   2        3.93       17.10     21.49 o
  -5  24   2      144.13      141.08     17.83 o
  -4  24   2       99.22       92.24      8.39 o
  -3  24   2       19.53       17.00      9.02 o
  -2  24   2       65.20       53.84      8.45 o
  -1  24   2      134.21      124.54     17.16 o
   0  24   2      136.33      147.71     18.32 o
   1  24   2        4.28        7.68     14.90 o
   2  24   2      107.77      105.90     13.02 o
   3  24   2       84.30       87.69     14.11 o
   4  24   2       34.27       25.89      7.82 o
   5  24   2        0.25      -14.89     14.89 o
  -5  25   2       23.51       22.16     21.25 o
  -4  25   2       30.23       32.16      8.27 o
  -3  25   2      148.56      147.36     10.58 o
  -2  25   2       60.67       70.59     15.83 o
  -1  25   2        1.06      -10.63     10.63 o
   0  25   2      129.57      100.48     18.81 o
   1  25   2      190.19      190.43     14.71 o
   2  25   2        0.31      -12.35     13.92 o
   3  25   2       18.02       25.71     12.71 o
   4  25   2        1.28        0.27     12.83 o
   5  25   2       25.47       16.58     16.09 o
  -5  26   2        7.52       16.61     21.01 o
  -4  26   2      122.57      138.74     21.49 o
  -3  26   2        0.97       13.20     11.57 o
  -2  26   2      120.23      101.89     12.39 o
  -1  26   2       65.81       57.00     13.74 o
   0  26   2       62.82       96.77     24.18 o
   1  26   2        1.41        7.01     12.94 o
   2  26   2      135.12      109.13     13.95 o
   3  26   2        1.18       21.01     25.89 o
   4  26   2        4.46       24.48     16.37 o
  -4  27   2       18.39       45.43     20.52 o
  -3  27   2       49.93       36.94     20.30 o
  -2  27   2       10.70       16.30     11.56 o
  -1  27   2       11.51       10.26     25.89 o
   0  27   2        0.29      -19.54     27.85 o
   1  27   2       78.85       72.11     14.79 o
   2  27   2        0.26       28.82     31.26 o
   3  27   2        0.31        9.77     30.78 o
  -3  28   2       47.99       38.59     26.87 o
  -2  28   2        5.39       17.98     12.67 o
  -1  28   2       31.97       31.75     26.38 o
   0  28   2       69.84       68.88     31.26 o
   1  28   2        0.15       -3.38     13.57 o
   2  28   2       34.26       32.24     32.24 o
  -1  29   2       17.29       56.67     32.24 o
   0  29   2        7.73       30.78     30.78 o
   1  29   2       47.92       34.68     31.26 o
  -9   0   3       48.00       67.53     24.43 o
  -7   0   3       34.91       43.48     10.75 o
  -5   0   3     1280.77     1438.28     33.65 o
  -3   0   3      284.44      298.47      6.81 o
  -1   0   3     4687.88     4634.13     81.63 o
   1   0   3       77.72       95.63      3.91 o
   3   0   3     1438.81     1313.52     30.05 o
   5   0   3      756.13      702.89     18.82 o
   7   0   3       75.43       43.72     11.97 o
   9   0   3        0.79       -1.95     11.74 o
 -10   1   3       43.90       45.92      9.39 o
  -9   1   3        7.26       11.57      9.29 o
  -8   1   3       46.51       75.60      7.41 o
  -7   1   3       16.60       19.92      5.80 o
  -6   1   3      373.65      352.69     19.46 o
  -5   1   3      142.08      151.36      6.15 o
  -4   1   3      204.14      186.69      4.15 o
  -3   1   3      601.69      605.11      7.69 o
  -2   1   3     1669.77     1711.78     17.95 o
  -1   1   3      663.85      649.81      8.86 o
   0   1   3     2923.38     2879.24     31.00 o
   1   1   3      237.83      244.04      4.71 o
   2   1   3       97.28       81.85     10.23 o
   3   1   3       44.69       42.49      3.52 o
   4   1   3      824.58      777.52     13.68 o
   5   1   3      116.43      106.92      5.15 o
   6   1   3       21.58       46.77      5.80 o
   7   1   3       66.47       60.28      6.78 o
   8   1   3       25.00       34.30      7.51 o
   9   1   3        0.90       -1.04      8.20 o
  10   1   3        1.32        1.71      9.59 o
 -11   2   3        7.39      -18.56     21.01 o
 -10   2   3        0.42        3.25     13.68 o
  -9   2   3        3.14       -3.60      7.82 o
  -8   2   3        0.75        0.11      6.72 o
  -7   2   3      138.77       96.60      9.64 o
  -6   2   3        0.33        2.91      4.63 o
  -5   2   3      750.97      762.55     15.59 o
  -4   2   3     3342.87     3476.38     43.62 o
  -3   2   3     2000.28     2066.12     23.05 o
  -2   2   3     1701.23     1613.54     18.17 o
  -1   2   3    12984.32    12756.99    157.91 o
   0   2   3     6639.63     6864.71     73.13 o
   1   2   3      148.85      178.90      4.09 o
   2   2   3      837.21      801.02     11.45 o
   3   2   3     2778.68     2508.84     38.71 o
   4   2   3       84.99       91.21      4.76 o
   5   2   3      250.55      220.63      7.14 o
   6   2   3      266.26      244.81      8.10 o
   7   2   3       26.72       42.47      6.59 o
   8   2   3        3.25       -7.08      7.08 o
   9   2   3       14.05       -4.20      7.92 o
  10   2   3        3.87       11.32      9.52 o
 -10   3   3        0.10      -11.19     11.19 o
  -9   3   3        7.24        5.47     10.15 o
  -8   3   3       10.11        2.42      6.63 o
  -7   3   3       86.37      115.15      7.01 o
  -6   3   3      229.93      221.45      8.04 o
  -5   3   3      342.98      342.13      6.98 o
  -4   3   3       14.58       17.84      4.13 o
  -3   3   3     4414.67     4623.26     54.78 o
  -2   3   3     1068.59     1056.20     12.20 o
  -1   3   3        5.08        5.26      1.29 o
   0   3   3       29.11       35.64      2.74 o
   1   3   3     3466.27     3242.72     36.57 o
   2   3   3     1153.49     1067.47     15.95 o
   3   3   3      108.26      140.99      5.45 o
   4   3   3      669.86      642.10     11.96 o
   5   3   3      251.14      268.80      8.39 o
   6   3   3        0.15        1.70      5.50 o
   7   3   3       18.15        8.96      6.33 o
   8   3   3        6.26       19.49      7.12 o
   9   3   3        0.10        2.62      9.05 o
  10   3   3        0.06       -1.49      9.89 o
 -10   4   3        0.09       -1.95     11.11 o
  -9   4   3       12.56       20.03     10.29 o
  -8   4   3        9.11        1.19      8.21 o
  -7   4   3       20.40       16.17      5.53 o
  -6   4   3        9.72       -1.03      4.62 o
  -5   4   3       26.89       30.16      2.43 o
  -4   4   3     1605.35     1620.73     22.72 o
  -3   4   3      503.12      532.53      7.30 o
  -2   4   3       94.58       78.88      1.97 o
  -1   4   3       61.71       79.19      2.47 o
   0   4   3    11544.88    11552.85    140.99 o
   1   4   3      312.66      332.38      4.29 o
   2   4   3     1822.54     1668.89     22.66 o
   3   4   3     1506.57     1521.80     21.02 o
   4   4   3      114.24      116.61      5.60 o
   5   4   3      251.32      251.64      9.59 o
   6   4   3       11.61        9.62      5.24 o
   7   4   3        6.19        5.55      6.42 o
   8   4   3       18.16       19.91      7.49 o
   9   4   3        0.09        4.34      8.06 o
  10   4   3        6.69       -4.42     14.95 o
 -10   5   3        8.49        8.26     11.96 o
  -9   5   3        1.19       -3.05     10.08 o
  -8   5   3        0.85       -3.22      8.80 o
  -7   5   3       46.54       83.54      6.63 o
  -6   5   3      388.81      393.90      8.37 o
  -5   5   3       34.41       33.82      3.25 o
  -4   5   3     1914.32     1957.45     24.61 o
  -3   5   3      523.46      482.23      7.32 o
  -2   5   3       17.71       20.97      1.53 o
  -1   5   3      793.19      898.09     10.54 o
   0   5   3      249.15      287.22      4.34 o
   1   5   3     6261.04     6260.05     62.89 o
   2   5   3      228.75      206.22      3.57 o
   3   5   3      329.65      319.99      5.83 o
   4   5   3       61.64       73.90      6.33 o
   5   5   3      166.01      166.93      8.76 o
   6   5   3        7.91        1.08      7.92 o
   7   5   3       12.49        8.99      6.43 o
   8   5   3        0.28       -7.30      7.30 o
   9   5   3        0.22        5.96     14.25 o
 -10   6   3       22.01       26.94     12.08 o
  -9   6   3        0.71        0.78     10.29 o
  -8   6   3       53.38       49.77      9.22 o
  -7   6   3       12.93        3.53      4.25 o
  -6   6   3        1.72       -0.92      3.62 o
  -5   6   3      277.17      273.33      7.54 o
  -4   6   3     5135.95     5290.92     67.43 o
  -3   6   3     1402.29     1554.34     23.49 o
  -2   6   3    14762.27    15375.19    179.78 o
  -1   6   3      169.82      190.13      3.61 o
   0   6   3       64.89       42.26      1.63 o
   1   6   3       46.43       70.47      2.46 o
   2   6   3     3966.38     3825.69     46.65 o
   3   6   3        9.67       15.68      3.81 o
   4   6   3        6.95       10.04      4.58 o
   5   6   3       98.31       93.53      7.23 o
   6   6   3      127.78      132.35      8.96 o
   7   6   3       37.82       39.87     10.75 o
   8   6   3        7.88        3.33      8.76 o
   9   6   3        1.57        5.72      9.53 o
 -10   7   3       14.26       21.98     17.59 o
  -9   7   3        4.42        7.82     12.70 o
  -8   7   3        8.87       10.77      9.12 o
  -7   7   3       64.99       98.55      5.98 o
  -6   7   3      481.77      513.40     14.16 o
  -5   7   3      144.20      116.42      5.71 o
  -4   7   3      239.72      268.17      5.06 o
  -3   7   3     6802.95     6883.21     76.36 o
  -2   7   3        2.39        5.94      1.86 o
  -1   7   3     1159.21     1327.08     15.05 o
   0   7   3        4.09        7.93      1.43 o
   1   7   3     2195.06     2070.18     24.21 o
   2   7   3        8.33        8.59      1.54 o
   3   7   3       44.96       56.80      3.71 o
   4   7   3        0.25        2.26      6.40 o
   5   7   3      117.13      131.42      5.36 o
   6   7   3        7.93        9.82      7.37 o
   7   7   3        2.32        1.14      9.25 o
   8   7   3        2.04       -7.10      8.83 o
   9   7   3        6.52       17.55     13.30 o
 -10   8   3        3.37        0.00     19.54 o
  -9   8   3        0.77      -10.20     10.20 o
  -8   8   3       30.40       45.51      8.77 o
  -7   8   3      228.43      236.86     13.60 o
  -6   8   3        2.85        3.97      4.82 o
  -5   8   3      158.97      165.19      4.94 o
  -4   8   3      274.35      259.81      4.40 o
  -3   8   3      527.06      495.06      6.65 o
  -2   8   3      381.82      298.32      5.00 o
  -1   8   3      265.22      249.76      3.79 o
   0   8   3      198.50      166.08      3.05 o
   1   8   3      290.68      314.97      4.64 o
   2   8   3     2518.91     2456.11     30.60 o
   3   8   3      245.15      236.19      5.08 o
   4   8   3        3.41       11.54      3.58 o
   5   8   3       19.46       22.59      6.30 o
   6   8   3      287.50      275.83      8.39 o
   7   8   3        0.11       -9.25      9.25 o
   8   8   3        0.03        8.63     10.53 o
   9   8   3        0.04      -15.63     15.63 o
 -10   9   3       13.03       13.19     21.01 o
  -9   9   3        7.85       -8.79     17.59 o
  -8   9   3       20.11       11.87      8.79 o
  -7   9   3       33.55       52.94      6.09 o
  -6   9   3      291.48      299.79      9.63 o
  -5   9   3       99.41       98.47      4.33 o
  -4   9   3       11.25       15.19      3.17 o
  -3   9   3     1237.14     1164.71     15.09 o
  -2   9   3       77.28       57.64      2.35 o
  -1   9   3        2.54        1.59      1.61 o
   0   9   3       39.27       48.79      1.96 o
   1   9   3     2204.39     2270.09     27.19 o
   2   9   3       16.21       37.32      4.16 o
   3   9   3     1138.09     1238.73     15.97 o
   4   9   3        4.10        5.92      4.16 o
   5   9   3        5.03        7.89      5.16 o
   6   9   3        0.42        3.72      4.52 o
   7   9   3       18.46       14.74      9.60 o
   8   9   3        1.72      -16.61     16.61 o
   9   9   3        0.69       13.43     19.78 o
 -10  10   3        0.00      -21.01     21.01 o
  -9  10   3        0.09       -2.17      8.98 o
  -8  10   3       17.63       10.04      8.21 o
  -7  10   3      422.68      419.47     11.96 o
  -6  10   3       24.77       14.17      3.46 o
  -5  10   3      102.11      113.88      5.87 o
  -4  10   3      686.75      684.18     10.88 o
  -3  10   3     1066.39     1086.42     16.75 o
  -2  10   3      274.35      212.48      4.22 o
  -1  10   3     2070.60     1934.77     20.54 o
   0  10   3      721.14      734.58      8.97 o
   1  10   3      805.28      824.09     10.72 o
   2  10   3     1535.40     1618.74     23.52 o
   3  10   3      269.23      271.92      6.21 o
   4  10   3        7.32       12.99      4.41 o
   5  10   3      307.86      271.23      8.40 o
   6  10   3       23.18       35.42      5.04 o
   7  10   3        5.61        4.49      5.76 o
   8  10   3       21.85        0.00     17.10 o
   9  10   3        3.15       12.09     13.99 o
 -10  11   3        1.21        4.89     22.47 o
  -9  11   3        3.76       10.06      9.77 o
  -8  11   3        2.38        1.29      8.54 o
  -7  11   3       52.66       52.30      7.82 o
  -6  11   3      112.11      106.94      4.78 o
  -5  11   3      438.61      397.27      9.01 o
  -4  11   3       14.24       14.75      3.25 o
  -3  11   3      545.55      540.94      8.31 o
  -2  11   3     2528.39     2537.42     30.09 o
  -1  11   3        4.62        0.11      1.78 o
   0  11   3     1653.94     1604.07     17.06 o
   1  11   3      411.51      397.98      6.71 o
   2  11   3      379.79      353.48      9.99 o
   3  11   3      155.66      174.61      6.32 o
   4  11   3      377.89      368.84      7.59 o
   5  11   3        7.36       19.21      5.10 o
   6  11   3       13.85       -1.29     10.09 o
   7  11   3        5.48        6.95      6.59 o
   8  11   3        4.86       20.52     18.07 o
   9  11   3       14.72      -17.59     20.03 o
 -10  12   3        0.25       -8.30     22.47 o
  -9  12   3        1.48       -9.76      9.76 o
  -8  12   3       12.00       -2.05      9.30 o
  -7  12   3        3.45        3.56      8.65 o
  -6  12   3        2.44        5.57      5.92 o
  -5  12   3       45.70       38.47      4.19 o
  -4  12   3      149.28      162.37      7.93 o
  -3  12   3      703.16      719.68     10.37 o
  -2  12   3       86.43       76.50      2.75 o
  -1  12   3     2110.27     2012.65     21.45 o
   0  12   3       95.76       98.97      3.18 o
   1  12   3       48.65       56.80      3.90 o
   2  12   3       48.64       43.63      4.12 o
   3  12   3     1317.09     1286.94     22.38 o
   4  12   3        3.61        6.01      3.36 o
   5  12   3      196.19      171.95      7.24 o
   6  12   3        6.52        7.54      6.41 o
   7  12   3       67.81       71.34      7.38 o
   8  12   3       10.52       -7.74     19.30 o
   9  12   3       20.97        3.91     21.01 o
  -9  13   3       29.56       29.75     10.48 o
  -8  13   3        6.69        2.30     16.85 o
  -7  13   3      148.05      129.18      9.94 o
  -6  13   3       52.94       57.77      5.02 o
  -5  13   3        1.23        5.07      4.19 o
  -4  13   3       41.05       41.25      3.86 o
  -3  13   3      279.05      277.65      7.10 o
  -2  13   3      781.09      790.03     11.25 o
  -1  13   3      965.10      908.92     11.10 o
   0  13   3     1336.01     1303.76     14.19 o
   1  13   3      286.35      280.40      6.72 o
   2  13   3      102.37       95.20      5.71 o
   3  13   3       10.05       12.81      4.44 o
   4  13   3      522.10      493.15     11.49 o
   5  13   3        0.20        1.18      3.46 o
   6  13   3        6.11       10.54      8.30 o
   7  13   3        0.01       12.38      7.43 o
   8  13   3       21.54       17.01      7.95 o
  -9  14   3        0.56       -9.66     13.43 o
  -8  14   3        5.30       -0.16      9.99 o
  -7  14   3       18.47        7.96      5.95 o
  -6  14   3      405.24      398.50     15.40 o
  -5  14   3      875.77      848.18     15.52 o
  -4  14   3      290.40      305.81      7.42 o
  -3  14   3      227.59      195.82      5.79 o
  -2  14   3        0.05        5.10      2.96 o
  -1  14   3     1909.67     1852.34     19.76 o
   0  14   3        3.66        2.29      2.10 o
   1  14   3      558.82      550.39      9.10 o
   2  14   3      154.17      169.63      8.07 o
   3  14   3      222.18      222.68      7.55 o
   4  14   3       44.44       44.76      5.46 o
   5  14   3       56.58       60.34      6.92 o
   6  14   3        9.08       18.84      6.74 o
   7  14   3        0.32       -1.33      7.53 o
   8  14   3        0.09       -6.12      7.76 o
  -9  15   3        7.01       13.68     21.98 o
  -8  15   3        9.75       -0.07     10.43 o
  -7  15   3        0.28        0.52      6.06 o
  -6  15   3       24.40        8.86      6.78 o
  -5  15   3      162.12      173.66      7.62 o
  -4  15   3      163.12      163.38      5.44 o
  -3  15   3      231.06      227.21      6.49 o
  -2  15   3      834.78      819.77     11.85 o
  -1  15   3       11.05       14.39      2.67 o
   0  15   3     1140.24     1135.25     13.55 o
   1  15   3      198.42      230.66      7.36 o
   2  15   3      358.13      343.26      9.15 o
   3  15   3       37.80       50.33      5.20 o
   4  15   3      298.61      302.63     10.66 o
   5  15   3        0.09        0.89      6.50 o
   6  15   3        0.37        5.20      7.44 o
   7  15   3        1.70        8.44     11.60 o
   8  15   3        1.26        4.88      8.45 o
  -9  16   3        1.12        8.79     21.49 o
  -8  16   3       30.61       22.49     11.17 o
  -7  16   3        0.43        6.12      6.45 o
  -6  16   3        5.65        0.45      6.08 o
  -5  16   3      628.64      625.02     14.75 o
  -4  16   3      123.44      127.14      7.03 o
  -3  16   3      221.89      190.34      5.92 o
  -2  16   3       22.96       33.53      3.99 o
  -1  16   3      567.67      515.17      8.81 o
   0  16   3      872.68      896.00     12.57 o
   1  16   3       26.40       31.99      3.74 o
   2  16   3      388.30      415.51      8.95 o
   3  16   3      137.04      133.41      6.34 o
   4  16   3        0.14       -3.18      6.53 o
   5  16   3       22.21       26.42      7.37 o
   6  16   3       13.95       10.01      7.53 o
   7  16   3        0.93        0.04      7.73 o
   8  16   3        0.90      -17.44     17.44 o
  -8  17   3        4.99       25.77     28.82 o
  -7  17   3       43.81       60.32      7.67 o
  -6  17   3       33.67       18.59      6.56 o
  -5  17   3      199.08      212.15      9.00 o
  -4  17   3       84.54       64.27      5.76 o
  -3  17   3      679.43      647.29     11.26 o
  -2  17   3       69.63       67.03      4.58 o
  -1  17   3      202.12      175.00      5.92 o
   0  17   3       12.22        7.33      5.08 o
   1  17   3       61.48       65.03      4.31 o
   2  17   3      544.91      528.77     11.31 o
   3  17   3       98.39      102.91      9.52 o
   4  17   3      135.57      131.51      8.13 o
   5  17   3        0.76       16.55      7.40 o
   6  17   3        4.61        3.00      7.25 o
   7  17   3        3.60        1.19      8.36 o
   8  17   3        0.05      -17.60     17.60 o
  -8  18   3       16.52       16.09     10.68 o
  -7  18   3       93.57      103.94     10.22 o
  -6  18   3        7.51        8.86      7.01 o
  -5  18   3        1.91       11.74      6.74 o
  -4  18   3      266.75      266.90      8.50 o
  -3  18   3       21.72       14.98      5.41 o
  -2  18   3        3.84        4.18      4.41 o
  -1  18   3       34.80       34.14      4.54 o
   0  18   3      663.49      691.25     12.49 o
   1  18   3      791.51      795.06     15.95 o
   2  18   3      340.57      345.69      8.87 o
   3  18   3      473.70      445.15     11.05 o
   4  18   3        2.15        4.58      7.18 o
   5  18   3       12.37       19.30     10.07 o
   6  18   3       44.22       47.87     20.27 o
   7  18   3        5.38        6.59     14.89 o
  -8  19   3        5.09        4.90     11.48 o
  -7  19   3        3.37        6.90      7.81 o
  -6  19   3       42.51       33.14      7.81 o
  -5  19   3       88.79       88.82      7.66 o
  -4  19   3      311.50      304.96      9.47 o
  -3  19   3       90.88       89.27      6.29 o
  -2  19   3        0.21        0.29      4.52 o
  -1  19   3      259.45      245.70      9.17 o
   0  19   3      101.16      102.52      7.84 o
   1  19   3      888.45      898.42     21.94 o
   2  19   3        0.10       -4.27      5.39 o
   3  19   3       80.15       84.98      6.53 o
   4  19   3       30.13       25.65     12.38 o
   5  19   3      106.52      116.32      9.89 o
   6  19   3       11.26       16.35      9.73 o
   7  19   3       19.27        6.41     16.94 o
  -8  20   3       20.83       16.61     23.94 o
  -7  20   3        1.39       -4.66     10.93 o
  -6  20   3       11.26        6.93      7.58 o
  -5  20   3       36.55       33.39      7.54 o
  -4  20   3      484.33      483.53     12.04 o
  -3  20   3      126.71      157.08     10.73 o
  -2  20   3      691.69      637.35     13.19 o
  -1  20   3        1.97        3.51      6.04 o
   0  20   3       46.85       52.65     10.65 o
   1  20   3      121.31      102.41      7.61 o
   2  20   3      141.33      162.05      7.38 o
   3  20   3      104.85      105.79     11.21 o
   4  20   3        5.70        8.31      6.29 o
   5  20   3       28.47       44.63      8.94 o
   6  20   3       20.33       29.43     15.90 o
   7  20   3        0.16       -2.07     32.24 o
  -7  21   3       31.21       71.32     23.45 o
  -6  21   3       81.58      102.79      9.08 o
  -5  21   3       26.29       16.63      7.79 o
  -4  21   3        1.79        6.64      6.77 o
  -3  21   3      426.09      397.35     12.57 o
  -2  21   3      155.99      183.52      9.23 o
  -1  21   3       84.09       79.75      8.04 o
   0  21   3       53.33       79.89     14.81 o
   1  21   3      101.52      108.45     15.08 o
   2  21   3        6.67       13.85     13.55 o
   3  21   3       40.61       32.30      6.93 o
   4  21   3        6.41        9.07      6.93 o
   5  21   3        4.51       -2.69      7.17 o
   6  21   3        1.45        7.30     16.05 o
  -7  22   3       64.54       61.55     23.94 o
  -6  22   3       13.03       10.61     12.21 o
  -5  22   3       76.55       86.73     10.08 o
  -4  22   3       50.25       45.20      7.33 o
  -3  22   3       60.94       73.35      6.93 o
  -2  22   3       80.58       53.34      8.69 o
  -1  22   3      253.67      267.01      9.81 o
   0  22   3       30.84       34.32     14.36 o
   1  22   3        9.24       13.05     10.68 o
   2  22   3       83.65       75.06     10.55 o
   3  22   3       19.93        8.94      7.32 o
   4  22   3        0.33       -4.87      7.18 o
   5  22   3       25.43        8.99      7.38 o
   6  22   3        0.31       -0.84     16.53 o
  -6  23   3       39.30       50.81     22.47 o
  -5  23   3        3.39       -1.11      8.43 o
  -4  23   3        7.86       19.26      7.69 o
  -3  23   3      136.86      130.17      8.72 o
  -2  23   3      336.74      361.77     14.51 o
  -1  23   3       12.59       23.88      7.17 o
   0  23   3      108.66      110.21     16.61 o
   1  23   3      260.20      252.59     22.96 o
   2  23   3       11.63       22.63      8.22 o
   3  23   3       29.37       27.92      8.57 o
   4  23   3        0.83        2.93      7.55 o
   5  23   3        4.84       -1.81     26.87 o
  -6  24   3        1.54        5.86     22.47 o
  -5  24   3       34.79       39.53     11.93 o
  -4  24   3       29.64       26.00      8.17 o
  -3  24   3       88.95      102.83      9.79 o
  -2  24   3      107.31      106.25     11.23 o
  -1  24   3      383.37      387.28     21.01 o
   0  24   3        0.07        4.45     11.82 o
   1  24   3        0.32        6.52     12.04 o
   2  24   3       20.35        8.15     11.92 o
   3  24   3       32.35       41.68      9.28 o
   4  24   3        2.22       -4.51     12.28 o
   5  24   3        0.44        9.55     24.67 o
  -5  25   3        3.04      -11.30     11.30 o
  -4  25   3       17.01       27.01     16.87 o
  -3  25   3        6.44        9.34      9.31 o
  -2  25   3      204.42      217.87     19.05 o
  -1  25   3        3.78       18.24     11.93 o
   0  25   3      178.00      186.81     30.29 o
   1  25   3        0.15       -0.75     11.88 o
   2  25   3        6.68        8.83     12.14 o
   3  25   3       14.20       24.04     13.19 o
   4  25   3        4.86       13.19     15.39 o
  -4  26   3       12.49        9.77     20.03 o
  -3  26   3       20.03       25.78     10.66 o
  -2  26   3        4.00       -6.91     13.25 o
  -1  26   3      100.28       75.23     29.31 o
   0  26   3       10.37       29.47     14.17 o
   1  26   3        2.09       20.14     16.85 o
   2  26   3       11.74       29.00     21.74 o
   3  26   3       36.39       57.64     33.22 o
   4  26   3       20.86       74.74     35.17 o
  -4  27   3       12.49       29.31     21.49 o
  -3  27   3       10.42      -14.17     28.82 o
  -2  27   3       40.57       44.15     13.89 o
  -1  27   3       81.71       65.46     27.85 o
   0  27   3       51.46       65.95     30.29 o
   1  27   3        9.92       10.45     14.37 o
   2  27   3        5.42       -9.28     30.29 o
   3  27   3        1.89       27.85     29.31 o
  -2  28   3       21.27        4.56     14.42 o
  -1  28   3       30.49       32.24     31.75 o
   0  28   3       26.64       19.54     31.75 o
   1  28   3       11.62       24.43     33.22 o
   2  28   3        0.63       -7.82     28.82 o
 -10   0   4       21.88        9.77     14.66 o
  -8   0   4      556.79      512.16     18.81 o
  -6   0   4      356.17      400.93      9.47 o
  -4   0   4      843.92      769.87     15.35 o
  -2   0   4     5405.01     5091.09     89.98 o
   0   0   4       35.40       18.21      2.35 o
   2   0   4     5217.30     5057.41     98.25 o
   4   0   4      186.53      192.20      9.15 o
   6   0   4      117.58      119.97      9.67 o
   8   0   4        1.05       -9.14     11.24 o
 -10   1   4       14.03       13.92      9.39 o
  -9   1   4       43.94       15.89      6.95 o
  -8   1   4       10.68       15.23      5.87 o
  -7   1   4      386.80      429.97     17.25 o
  -6   1   4       61.26       64.28      3.82 o
  -5   1   4       38.90       21.40      2.45 o
  -4   1   4       19.40       26.81      2.36 o
  -3   1   4     3976.65     3826.32     45.59 o
  -2   1   4      300.53      284.64      4.97 o
  -1   1   4      951.56      979.01     13.19 o
   0   1   4      205.20      232.80      3.72 o
   1   1   4     3506.70     3435.54     43.17 o
   2   1   4       67.33       63.92      5.17 o
   3   1   4     1958.74     1964.07     27.05 o
   4   1   4      175.85      185.74      6.63 o
   5   1   4      191.28      190.21      6.82 o
   6   1   4      263.37      247.38      8.65 o
   7   1   4      293.69      284.40     11.99 o
   8   1   4        8.38        0.34      7.81 o
   9   1   4        1.17        0.99      8.78 o
 -10   2   4        0.44       -4.46     11.26 o
  -9   2   4        2.64        2.57      7.81 o
  -8   2   4       70.87       75.09      7.97 o
  -7   2   4       93.90       75.67      4.13 o
  -6   2   4      169.45      191.77      5.83 o
  -5   2   4      626.61      620.68      9.16 o
  -4   2   4      250.33      246.02      4.89 o
  -3   2   4      748.17      761.24     10.07 o
  -2   2   4     4777.35     4788.54     56.81 o
  -1   2   4      365.40      353.37      5.32 o
   0   2   4       14.68        4.07      1.59 o
   1   2   4      667.38      679.31      8.63 o
   2   2   4     4740.50     4439.10     53.86 o
   3   2   4      137.72      128.66      4.07 o
   4   2   4       27.96       34.84      5.53 o
   5   2   4      298.86      316.31      9.21 o
   6   2   4      221.59      235.18      8.24 o
   7   2   4       67.84       66.66      7.43 o
   8   2   4        3.00       -4.10      7.87 o
   9   2   4        0.43        1.49      8.80 o
 -10   3   4        3.94        4.54     11.37 o
  -9   3   4        5.13        6.09      7.96 o
  -8   3   4        4.13        7.97      5.87 o
  -7   3   4       13.64       31.52      6.13 o
  -6   3   4      237.34      234.99      5.10 o
  -5   3   4       10.45       21.37      2.57 o
  -4   3   4       18.64       17.15      2.35 o
  -3   3   4      171.46      144.73      3.23 o
  -2   3   4     4419.90     4677.03     51.50 o
  -1   3   4      109.21      134.99      3.61 o
   0   3   4     5817.61     6142.87     65.67 o
   1   3   4     2857.47     2808.06     32.62 o
   2   3   4      367.59      412.78      6.14 o
   3   3   4      497.87      461.65      7.82 o
   4   3   4      459.86      438.30     11.37 o
   5   3   4      115.06      123.16      6.92 o
   6   3   4      303.44      300.40     10.32 o
   7   3   4       45.21       52.46      7.31 o
   8   3   4        5.49        9.87      8.87 o
   9   3   4        0.00       -0.87     10.24 o
 -10   4   4        2.91        2.43     11.82 o
  -9   4   4        1.89        8.81      8.29 o
  -8   4   4       19.45       28.94      8.80 o
  -7   4   4       20.17        4.08      4.63 o
  -6   4   4      276.81      311.07      5.94 o
  -5   4   4      399.98      407.85      6.81 o
  -4   4   4       27.54       21.39      2.30 o
  -3   4   4       43.67       55.68      2.19 o
  -2   4   4      437.45      376.89      5.44 o
  -1   4   4     3841.08     3921.11     45.25 o
   0   4   4      462.45      526.28      7.10 o
   1   4   4     1097.80     1183.79     16.54 o
   2   4   4      244.00      276.65      5.85 o
   3   4   4        5.79        1.80      2.38 o
   4   4   4       46.85       50.34      4.73 o
   5   4   4       19.16       21.23      5.91 o
   6   4   4       32.25       37.72      7.01 o
   7   4   4        0.48       -7.14      7.14 o
   8   4   4        3.86        5.72      9.00 o
   9   4   4        3.84        2.21     10.50 o
 -10   5   4        1.26        5.28     11.83 o
  -9   5   4        6.00       -3.31     10.56 o
  -8   5   4       58.41       86.88      8.65 o
  -7   5   4       23.47       33.36      5.22 o
  -6   5   4      275.96      280.99      6.16 o
  -5   5   4       13.12       17.15      3.92 o
  -4   5   4      827.56      852.18     11.32 o
  -3   5   4     2566.93     2595.58     29.03 o
  -2   5   4     1242.67     1166.64     14.29 o
  -1   5   4     3542.62     3808.25     42.14 o
   0   5   4     1098.15      941.26     12.55 o
   1   5   4      676.44      664.05      9.22 o
   2   5   4      144.42      117.87      3.11 o
   3   5   4      327.93      325.91      5.14 o
   4   5   4      378.70      353.58      9.73 o
   5   5   4        2.13        7.84      2.95 o
   6   5   4       22.10       24.14     11.58 o
   7   5   4        2.63       -2.45     10.24 o
   8   5   4       16.57       16.70      9.24 o
   9   5   4        0.21      -11.60     11.60 o
 -10   6   4        0.05        5.46     12.31 o
  -9   6   4       36.16       89.66     11.96 o
  -8   6   4        4.93       10.31      6.25 o
  -7   6   4       12.60        3.75      5.47 o
  -6   6   4       50.87       57.87      3.77 o
  -5   6   4     2410.05     2363.43     33.01 o
  -4   6   4      373.97      381.15      6.24 o
  -3   6   4       65.30       41.90      2.19 o
  -2   6   4     1564.70     1776.14     20.28 o
  -1   6   4    13317.65    14091.80    153.18 o
   0   6   4      284.38      285.96      4.77 o
   1   6   4     3884.99     4170.80     47.68 o
   2   6   4      342.37      350.83      6.33 o
   3   6   4      577.44      531.47      7.67 o
   4   6   4       11.30       19.53      3.88 o
   5   6   4      456.32      457.24      9.72 o
   6   6   4        7.17       13.73      7.21 o
   7   6   4        0.59       -8.03      8.03 o
   8   6   4       17.03       23.07      9.53 o
   9   6   4        3.28        1.06     10.86 o
 -10   7   4        5.21       -3.42     19.54 o
  -9   7   4        2.56       34.46     14.41 o
  -8   7   4        4.34        2.77      7.22 o
  -7   7   4       63.44       55.61      6.30 o
  -6   7   4      686.38      627.00     11.96 o
  -5   7   4      485.45      475.50      8.48 o
  -4   7   4     2725.07     2705.35     32.71 o
  -3   7   4       59.42       56.06      2.47 o
  -2   7   4     1467.13     1540.38     17.75 o
  -1   7   4        3.43        4.36      2.88 o
   0   7   4    10583.07    10645.13    116.21 o
   1   7   4       91.98      101.87      3.82 o
   2   7   4       33.97       25.26      3.21 o
   3   7   4      586.37      617.86     13.06 o
   4   7   4     1134.02     1031.16     17.44 o
   5   7   4       39.51       35.53      3.84 o
   6   7   4        1.73        5.75      3.74 o
   7   7   4        7.11       -2.61     15.81 o
   8   7   4        9.03        7.81      9.45 o
   9   7   4        0.92       -9.28     13.47 o
 -10   8   4       24.48       33.71     20.03 o
  -9   8   4        9.34       28.55      7.84 o
  -8   8   4       17.07       33.64      6.86 o
  -7   8   4       68.07       43.04      6.11 o
  -6   8   4      181.98      176.74      5.85 o
  -5   8   4     2317.14     2247.92     35.52 o
  -4   8   4      547.06      504.18      8.10 o
  -3   8   4       45.18       44.03      2.39 o
  -2   8   4     1336.10     1318.08     15.42 o
  -1   8   4     6309.68     6100.08     71.27 o
   0   8   4     1791.18     1928.38     21.88 o
   1   8   4     1642.22     1641.81     21.15 o
   2   8   4        3.33        1.81      2.99 o
   3   8   4      344.25      328.63      6.54 o
   4   8   4        9.40       15.74      3.98 o
   5   8   4      163.93      165.86      6.05 o
   6   8   4        5.72        8.06      8.60 o
   7   8   4        3.28        2.44      8.04 o
   8   8   4        0.53       -4.79      8.97 o
   9   8   4        0.70       -0.41     13.99 o
 -10   9   4        9.67       21.49     21.01 o
  -9   9   4       40.68       52.89     10.12 o
  -8   9   4       18.74       36.77      7.49 o
  -7   9   4       10.63        4.14      4.28 o
  -6   9   4      139.12      128.33      5.24 o
  -5   9   4      656.80      633.95     12.35 o
  -4   9   4      662.40      606.67     10.88 o
  -3   9   4      934.75      856.33     10.66 o
  -2   9   4     1416.21     1588.73     18.40 o
  -1   9   4       39.47       48.82      3.28 o
   0   9   4     7472.57     7820.39     85.53 o
   1   9   4     1083.33     1039.65     13.38 o
   2   9   4       59.67       78.03      3.46 o
   3   9   4      560.17      559.80      9.39 o
   4   9   4      578.07      557.56      9.40 o
   5   9   4       39.16       47.23      4.71 o
   6   9   4        9.53        5.84      5.29 o
   7   9   4       58.47       53.81      9.16 o
   8   9   4        3.92       -1.80     12.60 o
   9   9   4        4.29        1.21     13.27 o
 -10  10   4        0.74       -4.42     10.87 o
  -9  10   4       28.64       35.39     14.17 o
  -8  10   4       81.43      109.89      8.46 o
  -7  10   4       92.75      107.47      5.59 o
  -6  10   4       48.62       60.79      4.79 o
  -5  10   4       88.26       99.23      5.07 o
  -4  10   4      750.19      739.89     12.69 o
  -3  10   4      175.59      171.08      4.50 o
  -2  10   4      857.37      821.60     12.51 o
  -1  10   4     1535.16     1563.02     16.94 o
   0  10   4      249.88      271.84      5.05 o
   1  10   4     1141.76     1169.33     14.89 o
   2  10   4     1595.72     1583.74     25.20 o
   3  10   4      246.99      223.57      5.80 o
   4  10   4      305.65      294.27      6.52 o
   5  10   4      119.88      115.61      5.58 o
   6  10   4       26.32       25.80      5.13 o
   7  10   4        0.42        3.38      5.27 o
   8  10   4       20.19       18.49     13.30 o
   9  10   4        1.54       -7.89     14.33 o
 -10  11   4        3.51       19.05     21.98 o
  -9  11   4        0.25        7.98      9.84 o
  -8  11   4       19.56       32.42     11.48 o
  -7  11   4       52.46       66.95      5.56 o
  -6  11   4       16.63       21.91      4.79 o
  -5  11   4       39.74       46.07      4.73 o
  -4  11   4      185.25      182.39      6.12 o
  -3  11   4     1064.87     1043.41     16.66 o
  -2  11   4      175.93      178.81      3.99 o
  -1  11   4      415.98      403.34      5.74 o
   0  11   4      161.05      158.19      5.19 o
   1  11   4     2601.49     2544.14     30.52 o
   2  11   4       12.20       13.02      3.68 o
   3  11   4      839.75      818.62     14.65 o
   4  11   4      115.38      118.83      4.51 o
   5  11   4       53.37       44.21      5.71 o
   6  11   4        2.94        1.35      5.06 o
   7  11   4        5.43        5.05      9.60 o
   8  11   4        3.50        6.84     13.46 o
  -9  12   4        2.95      -10.20     10.20 o
  -8  12   4       26.52       37.63     13.19 o
  -7  12   4       12.06       14.58      5.22 o
  -6  12   4      326.49      381.99      9.83 o
  -5  12   4        4.23        9.49      5.15 o
  -4  12   4      284.77      250.98      7.07 o
  -3  12   4       56.65       50.97      4.31 o
  -2  12   4     1431.44     1341.37     24.08 o
  -1  12   4       38.47       47.63      2.54 o
   0  12   4      210.56      205.85      4.04 o
   1  12   4       15.96       15.28      2.66 o
   2  12   4      615.51      575.09     13.25 o
   3  12   4       90.88       95.16      4.91 o
   4  12   4       30.52       29.17      3.81 o
   5  12   4       66.78       55.80      4.14 o
   6  12   4       57.11       53.22      5.61 o
   7  12   4        0.71       -8.88     10.50 o
   8  12   4        3.79       -0.64      9.36 o
  -9  13   4        0.55      -10.87     10.93 o
  -8  13   4        5.51       -8.30     10.28 o
  -7  13   4      185.25      203.37      8.98 o
  -6  13   4       41.23       32.84      5.23 o
  -5  13   4        2.22       10.52      4.81 o
  -4  13   4       43.52       38.18      4.89 o
  -3  13   4     2056.74     1933.86     28.87 o
  -2  13   4       13.57       12.36      2.86 o
  -1  13   4       89.88       76.17      2.83 o
   0  13   4      414.41      415.69      5.94 o
   1  13   4     1715.00     1695.74     22.78 o
   2  13   4      458.71      478.42      9.61 o
   3  13   4      230.68      230.99      6.90 o
   4  13   4        0.34        6.15      5.51 o
   5  13   4       95.97      101.51      7.23 o
   6  13   4       41.09       30.16      6.39 o
   7  13   4       20.36       16.64      6.68 o
   8  13   4        0.05       -2.20      7.44 o
  -9  14   4        3.20        7.33     22.96 o
  -8  14   4       56.36       55.51      7.33 o
  -7  14   4        1.17        2.83      6.93 o
  -6  14   4      341.32      360.69      9.93 o
  -5  14   4        1.21        2.98      4.69 o
  -4  14   4      500.40      507.66     13.52 o
  -3  14   4      597.03      578.25     11.10 o
  -2  14   4     1634.26     1518.76     26.24 o
  -1  14   4      261.93      253.28      5.47 o
   0  14   4     1007.59     1047.96     13.82 o
   1  14   4      215.99      199.11      6.08 o
   2  14   4     2462.46     2485.42     36.05 o
   3  14   4      118.35      115.56      5.58 o
   4  14   4       22.35       29.86      5.78 o
   5  14   4       64.28       78.54     11.72 o
   6  14   4       95.34       98.43      8.92 o
   7  14   4       25.58       31.29      7.54 o
   8  14   4       20.59       -5.10     17.10 o
  -9  15   4        0.10       20.03     22.96 o
  -8  15   4        0.23        1.08      7.56 o
  -7  15   4      384.52      379.27     12.41 o
  -6  15   4       31.69       35.54     11.71 o
  -5  15   4      256.18      238.62     10.38 o
  -4  15   4       28.67       23.60      4.85 o
  -3  15   4     1171.87     1121.39     21.62 o
  -2  15   4      134.73      147.68      4.55 o
  -1  15   4     1048.42      936.63     12.68 o
   0  15   4       77.08      102.53      3.95 o
   1  15   4       33.49       41.03      4.02 o
   2  15   4      201.97      195.53      7.44 o
   3  15   4        3.67        9.51      4.86 o
   4  15   4      220.22      214.69     10.72 o
   5  15   4       69.65       66.73      7.40 o
   6  15   4       23.07       17.53      7.36 o
   7  15   4       29.09       29.38      7.68 o
   8  15   4        3.07      -13.19     13.19 o
  -9  16   4        0.01      -11.24     23.45 o
  -8  16   4        1.51        3.81      7.84 o
  -7  16   4       45.79       56.78      9.88 o
  -6  16   4        7.17       12.41      6.45 o
  -5  16   4      412.13      410.52     11.57 o
  -4  16   4      355.72      364.85      9.76 o
  -3  16   4      330.91      289.49      8.14 o
  -2  16   4     1146.64     1094.21     20.31 o
  -1  16   4       71.90       80.49      4.27 o
   0  16   4       46.96       54.55      5.43 o
   1  16   4      127.40      129.51      5.83 o
   2  16   4      723.72      734.37     15.25 o
   3  16   4        4.01        6.19      5.55 o
   4  16   4       50.03       42.57     10.84 o
   5  16   4        3.20        3.31      9.93 o
   6  16   4        6.89       13.58      8.27 o
   7  16   4        0.01       -2.83      7.65 o
  -8  17   4       30.44       30.63     20.27 o
  -7  17   4       31.78       33.61      7.54 o
  -6  17   4      242.36      235.49     10.47 o
  -5  17   4        3.00       -0.60      6.36 o
  -4  17   4        3.20        4.05      4.98 o
  -3  17   4      326.39      311.42      8.72 o
  -2  17   4     1571.66     1637.36     52.70 o
  -1  17   4       30.44       27.53      5.44 o
   0  17   4     2279.66     2331.08     34.08 o
   1  17   4       49.19       57.51      6.15 o
   2  17   4      126.29      132.60     10.47 o
   3  17   4       70.70       67.59      6.44 o
   4  17   4      128.17      141.87      9.10 o
   5  17   4        9.47       15.73     10.85 o
   6  17   4       35.87       31.86      8.57 o
   7  17   4        7.51      -12.57     12.57 o
  -8  18   4        0.37        8.63     11.11 o
  -7  18   4       42.45       38.39     10.55 o
  -6  18   4      137.83      129.49     11.52 o
  -5  18   4      126.49      136.71      7.90 o
  -4  18   4      216.33      192.80      7.98 o
  -3  18   4       20.91       26.82      5.15 o
  -2  18   4       26.74       38.63      4.84 o
  -1  18   4      768.68      768.77     25.03 o
   0  18   4      198.51      214.92      7.06 o
   1  18   4      295.30      278.13      8.07 o
   2  18   4      127.14      145.41      5.79 o
   3  18   4      119.05      130.96      9.78 o
   4  18   4       57.13       46.16      8.23 o
   5  18   4       68.70       63.55     10.81 o
   6  18   4       18.44       12.68     14.40 o
   7  18   4        2.32        7.51     12.86 o
  -8  19   4       16.22       -0.98     23.94 o
  -7  19   4       15.13       26.77     16.37 o
  -6  19   4       61.98       62.92      8.36 o
  -5  19   4      158.13      183.44     10.16 o
  -4  19   4      187.54      149.22      9.59 o
  -3  19   4       58.88       39.03      6.50 o
  -2  19   4       18.51       26.11      6.01 o
  -1  19   4       16.61       20.32      6.07 o
   0  19   4      230.56      238.17      7.79 o
   1  19   4        2.21       -1.13      5.79 o
   2  19   4        2.95        5.82      5.45 o
   3  19   4       12.15        7.78      6.17 o
   4  19   4      145.64      152.38      9.89 o
   5  19   4        0.38        2.53      9.58 o
   6  19   4        0.78      -16.03     16.03 o
   7  19   4        3.51      -28.82     33.71 o
  -7  20   4       12.37      -21.98     21.98 o
  -6  20   4       43.49       67.04      8.89 o
  -5  20   4      120.95      118.58      8.58 o
  -4  20   4       80.21       89.26      7.72 o
  -3  20   4       18.76        8.60      6.70 o
  -2  20   4        6.45        0.73      7.76 o
  -1  20   4      519.20      528.33     26.16 o
   0  20   4       19.48       30.20      6.59 o
   1  20   4      348.06      328.93     10.38 o
   2  20   4       11.28        9.52      6.20 o
   3  20   4      130.91      149.93      8.17 o
   4  20   4        1.09       -2.51      8.45 o
   5  20   4       72.57       74.71      9.61 o
   6  20   4        4.78        0.26     16.09 o
  -7  21   4        6.46       12.70     20.52 o
  -6  21   4      164.09      169.28     10.32 o
  -5  21   4       95.73      127.48      9.24 o
  -4  21   4      240.78      230.52      9.63 o
  -3  21   4       91.11       84.26      7.31 o
  -2  21   4       13.69       17.25      8.43 o
  -1  21   4        7.68       12.35      6.67 o
   0  21   4      390.35      371.66     14.41 o
   1  21   4       11.05       29.57      8.02 o
   2  21   4       45.04       25.82      7.83 o
   3  21   4        9.75       17.55      6.37 o
   4  21   4       48.60       52.43     12.17 o
   5  21   4       13.47       -5.33     14.87 o
   6  21   4        3.68        3.26     17.28 o
  -7  22   4        1.73       35.17     23.94 o
  -6  22   4       27.65       40.06     22.96 o
  -5  22   4       95.58       95.95      8.99 o
  -4  22   4      129.33      134.27      8.53 o
  -3  22   4       12.23        1.87     10.80 o
  -2  22   4       22.74       28.10      8.85 o
  -1  22   4      191.89      210.94      9.33 o
   0  22   4        8.25       16.83      8.63 o
   1  22   4      117.10      109.61     13.11 o
   2  22   4        8.85        3.56      8.45 o
   3  22   4       41.40       46.45      8.75 o
   4  22   4       11.92        5.68      7.65 o
   5  22   4       62.49       40.75     16.37 o
  -6  23   4        0.22       20.52     22.96 o
  -5  23   4       33.24       32.84     11.75 o
  -4  23   4       60.28       54.17      8.26 o
  -3  23   4       83.02       99.04     11.18 o
  -2  23   4        3.24       -1.43      9.09 o
  -1  23   4       11.03       24.18      7.72 o
   0  23   4      229.34      184.73     15.15 o
   1  23   4       27.18       53.25     12.09 o
   2  23   4        2.24       -3.13      8.56 o
   3  23   4       24.03       28.63      9.08 o
   4  23   4       84.86       70.81     12.31 o
   5  23   4        4.33      -32.53     36.88 o
  -5  24   4       11.16        1.89     14.90 o
  -4  24   4      121.03      129.48     11.98 o
  -3  24   4       10.31       18.55     11.97 o
  -2  24   4       91.06       79.86     12.38 o
  -1  24   4       88.73      102.59     29.31 o
   0  24   4       56.46       60.61     13.95 o
   1  24   4       67.55       60.92     13.43 o
   2  24   4      191.90      200.14     15.73 o
   3  24   4        3.19        3.42     12.62 o
   4  24   4       57.75       61.06     35.17 o
  -5  25   4       14.76       20.03     22.47 o
  -4  25   4       70.59       67.70     16.81 o
  -3  25   4      215.94      218.20     13.63 o
  -2  25   4       44.36       73.66     11.95 o
  -1  25   4       17.81       -3.91     28.33 o
   0  25   4        1.97       -8.79     13.25 o
   1  25   4      161.75      185.54     16.85 o
   2  25   4        3.29        4.74     12.63 o
   3  25   4      116.27      168.31     33.71 o
   4  25   4       12.04       21.01     35.66 o
  -4  26   4       32.26       41.36     16.55 o
  -3  26   4       44.34       59.00     11.92 o
  -2  26   4       92.03       81.26     14.95 o
  -1  26   4        1.04      -25.40     28.33 o
   0  26   4        0.70       27.01     15.39 o
   1  26   4        0.42       -3.41     18.07 o
   2  26   4       10.05      -13.19     32.24 o
   3  26   4        6.06      -29.31     29.80 o
  -3  27   4       75.58       58.13     31.75 o
  -2  27   4        4.63       20.52     27.85 o
  -1  27   4       16.21       12.70     27.85 o
   0  27   4       24.52       39.08     29.31 o
   1  27   4       69.83       75.23     34.20 o
   2  27   4        0.21        9.77     33.71 o
  -1  28   4        1.06       20.52     32.24 o
   0  28   4       10.28       16.12     32.24 o
  -9   0   5       15.56       41.99     10.56 o
  -7   0   5        0.46        4.50      6.82 o
  -5   0   5      630.35      612.43     13.66 o
  -3   0   5      405.17      379.75      7.07 o
  -1   0   5      208.21      158.32      6.09 o
   1   0   5      171.95      187.59      7.60 o
   3   0   5     2831.99     2699.75     57.98 o
   5   0   5      342.55      391.30     21.01 o
   7   0   5       44.50       30.81     15.14 o
   9   0   5        0.84       12.21     18.56 o
  -9   1   5        0.18       -4.23      8.09 o
  -8   1   5        5.57       -1.93      3.93 o
  -7   1   5       36.18       37.18      3.93 o
  -6   1   5      223.61      182.37      5.21 o
  -5   1   5      107.38      110.21      3.90 o
  -4   1   5     2207.17     2177.87     28.23 o
  -3   1   5       98.77       80.66      2.61 o
  -2   1   5        4.23        5.80      2.68 o
  -1   1   5        1.32        3.42      2.39 o
   0   1   5     3970.90     3885.99     41.98 o
   1   1   5       69.93       66.01      4.11 o
   2   1   5        2.90        1.94      2.66 o
   3   1   5      113.92       97.81      3.74 o
   4   1   5      409.19      373.97      7.42 o
   5   1   5      111.47      101.54      7.41 o
   6   1   5        2.05       -3.27      7.02 o
   7   1   5       17.74        1.71      8.72 o
   8   1   5        0.15        2.45     14.74 o
   9   1   5        0.16      -10.90     10.90 o
 -10   2   5        3.37       10.75     17.59 o
  -9   2   5        0.77        5.08      9.03 o
  -8   2   5       14.82       14.84      4.99 o
  -7   2   5       74.68       55.04      3.95 o
  -6   2   5       68.31       82.62      3.87 o
  -5   2   5      700.36      654.11      9.96 o
  -4   2   5       11.96       11.81      2.91 o
  -3   2   5      580.49      574.20      6.81 o
  -2   2   5      394.62      418.62      7.03 o
  -1   2   5     1853.93     1863.29     22.31 o
   0   2   5       18.25       31.85      2.15 o
   1   2   5     3269.19     3376.17     39.22 o
   2   2   5      691.02      641.60     11.11 o
   3   2   5       64.14       50.09      5.35 o
   4   2   5       73.38       77.92      3.06 o
   5   2   5       71.80       76.51      4.11 o
   6   2   5      101.40      103.39      8.46 o
   7   2   5       30.02       27.59     10.19 o
   8   2   5        3.04       -0.39      9.66 o
   9   2   5        0.96        6.79     10.51 o
 -10   3   5        3.58       -9.77     18.56 o
  -9   3   5        0.69       -6.49      8.67 o
  -8   3   5        7.85       18.53      5.47 o
  -7   3   5        8.02       12.25      3.68 o
  -6   3   5      136.72      119.15      4.25 o
  -5   3   5        5.25        3.32      2.91 o
  -4   3   5     1036.46     1017.96     13.41 o
  -3   3   5     2443.33     2412.87     25.49 o
  -2   3   5       19.87       33.53      5.17 o
  -1   3   5     2050.37     2206.42     26.16 o
   0   3   5     2240.04     2183.79     24.05 o
   1   3   5      704.48      637.29      9.05 o
   2   3   5      213.45      210.10      9.01 o
   3   3   5      696.17      641.24     11.20 o
   4   3   5       33.21       40.62      2.74 o
   5   3   5        5.06       13.12      7.24 o
   6   3   5        3.16        7.62      7.32 o
   7   3   5       28.17       36.61     11.05 o
   8   3   5        2.91       -9.66      9.66 o
   9   3   5        1.33       15.71     11.25 o
 -10   4   5       28.66       37.65     12.87 o
  -9   4   5       56.29       68.18      7.09 o
  -8   4   5        0.71       -5.51      5.51 o
  -7   4   5      146.97      192.52      6.17 o
  -6   4   5       44.40       69.76      3.79 o
  -5   4   5      126.84      120.92      4.05 o
  -4   4   5      736.50      721.90     10.17 o
  -3   4   5      136.82      111.39      3.43 o
  -2   4   5     1581.83     1529.33     19.25 o
  -1   4   5     1398.20     1417.55     17.31 o
   0   4   5       52.48       50.35      2.51 o
   1   4   5      723.04      757.25      9.92 o
   2   4   5      885.47      845.67     14.21 o
   3   4   5        2.10        0.08      3.87 o
   4   4   5       83.14       81.80      3.49 o
   5   4   5        7.87       15.18      4.03 o
   6   4   5       34.61       47.45      8.33 o
   7   4   5        4.57        3.42     10.48 o
   8   4   5        0.15       -9.92      9.92 o
   9   4   5        0.25      -11.56     11.56 o
 -10   5   5        3.52        6.51     12.38 o
  -9   5   5        1.46       -6.28      6.28 o
  -8   5   5       51.62       57.92      6.29 o
  -7   5   5      296.02      317.71      7.73 o
  -6   5   5        3.28        8.00      3.44 o
  -5   5   5        5.21        0.70      3.18 o
  -4   5   5        3.30        1.12      2.73 o
  -3   5   5     4108.29     3973.86     41.37 o
  -2   5   5       31.89       26.83      2.74 o
  -1   5   5      842.01      834.37     10.91 o
   0   5   5       47.96       71.61      5.01 o
   1   5   5     1162.58     1051.58     15.18 o
   2   5   5       29.39       27.79      3.25 o
   3   5   5     1029.94      986.68     14.71 o
   4   5   5      404.72      364.21      7.52 o
   5   5   5      133.00      117.83      5.36 o
   6   5   5       99.54       96.34      8.15 o
   7   5   5       25.13       18.22      8.45 o
   8   5   5        5.06       12.28     10.08 o
   9   5   5        2.31      -11.22     11.22 o
 -10   6   5        0.90       -1.30     12.79 o
  -9   6   5        6.53       -1.22      7.12 o
  -8   6   5       42.65       34.33      6.14 o
  -7   6   5        0.20        3.66      4.07 o
  -6   6   5       77.93      106.29      4.75 o
  -5   6   5       10.69       10.39      3.29 o
  -4   6   5      526.81      498.54      7.88 o
  -3   6   5       62.28       50.38      2.71 o
  -2   6   5      839.22      710.17      9.32 o
  -1   6   5      128.13      130.92      3.85 o
   0   6   5      580.76      637.24      9.37 o
   1   6   5       78.33      100.39      3.22 o
   2   6   5      978.92      975.60     16.12 o
   3   6   5        8.16        6.08      3.64 o
   4   6   5        6.30       10.19      3.02 o
   5   6   5       16.14       19.37      7.33 o
   6   6   5       21.84       26.08      6.20 o
   7   6   5        6.27       12.14      8.27 o
   8   6   5        0.62      -10.01     10.01 o
 -10   7   5        0.07       12.63      9.13 o
  -9   7   5        5.52       14.63      6.84 o
  -8   7   5        2.96        4.86      6.11 o
  -7   7   5       69.54       79.88      5.03 o
  -6   7   5       74.66       61.51      4.35 o
  -5   7   5      336.25      341.35      8.41 o
  -4   7   5        0.08       -2.90      2.90 o
  -3   7   5     2124.10     2104.72     25.21 o
  -2   7   5       27.62       33.24      2.66 o
  -1   7   5      290.42      229.22      4.65 o
   0   7   5      268.16      241.31      7.01 o
   1   7   5      944.15      936.24     14.19 o
   2   7   5       51.64       66.08      3.68 o
   3   7   5     1027.04     1034.04     15.59 o
   4   7   5      106.96       95.71      3.82 o
   5   7   5       22.23       24.06      5.64 o
   6   7   5        1.83       -4.73      4.73 o
   7   7   5        1.07        4.15      8.35 o
   8   7   5        4.50        6.56     10.38 o
 -10   8   5        0.02       -8.41     11.24 o
  -9   8   5       14.02       17.23      7.30 o
  -8   8   5       28.03       27.57      5.28 o
  -7   8   5        1.67       -4.63      4.63 o
  -6   8   5       23.16       27.99      4.41 o
  -5   8   5      108.67      103.33      4.45 o
  -4   8   5     1009.61      990.58     13.36 o
  -3   8   5       65.78       80.19      3.07 o
  -2   8   5     1731.30     1624.11     20.13 o
  -1   8   5      769.75      776.25      9.97 o
   0   8   5      752.68      739.26      9.53 o
   1   8   5      652.80      675.74     10.88 o
   2   8   5     1234.71     1195.70     17.69 o
   3   8   5      108.73       98.24      4.25 o
   4   8   5       32.80       38.61      4.60 o
   5   8   5       82.59       81.47      5.37 o
   6   8   5        1.12        3.77      5.03 o
   7   8   5        0.04       -3.76      5.20 o
   8   8   5        2.82        1.02      9.95 o
 -10   9   5        0.06       -0.49     22.47 o
  -9   9   5        4.59       14.39      8.41 o
  -8   9   5       26.42       13.44      5.23 o
  -7   9   5      138.13      152.10      7.95 o
  -6   9   5      147.28      147.03      6.69 o
  -5   9   5        0.94        1.11      3.91 o
  -4   9   5       71.94       72.16      7.56 o
  -3   9   5      668.14      664.17      8.98 o
  -2   9   5      452.43      443.57      7.56 o
  -1   9   5      156.98      137.79      4.73 o
   0   9   5     1277.57     1238.45     14.78 o
   1   9   5      457.79      462.68      8.41 o
   2   9   5        9.35       11.46      4.02 o
   3   9   5      286.20      298.42      6.83 o
   4   9   5      147.67      135.44      5.95 o
   5   9   5        8.38        6.21      3.59 o
   6   9   5        8.47        7.24      5.12 o
   7   9   5       34.65       26.87      5.75 o
   8   9   5        0.41       -0.05     10.54 o
 -10  10   5        0.05        0.00     22.47 o
  -9  10   5        0.26      -10.49     10.49 o
  -8  10   5        3.30       -1.10      5.40 o
  -7  10   5       10.33        5.13      4.81 o
  -6  10   5       86.04       81.51      5.06 o
  -5  10   5      327.93      335.73      9.45 o
  -4  10   5        0.36        1.07      3.58 o
  -3  10   5       77.55       68.45      4.48 o
  -2  10   5     1699.57     1661.25     19.71 o
  -1  10   5     1048.51     1070.65     14.29 o
   0  10   5      679.21      730.87     10.12 o
   1  10   5      264.83      279.82      6.23 o
   2  10   5      184.46      152.53      5.91 o
   3  10   5      185.37      182.23      5.63 o
   4  10   5       50.06       46.44      3.91 o
   5  10   5       60.84       67.95      4.17 o
   6  10   5        0.31       -5.59      5.59 o
   7  10   5        0.03       -7.12      7.12 o
   8  10   5        0.12       -6.29     13.64 o
  -9  11   5        0.03       -4.26     11.24 o
  -8  11   5        0.58        0.08      5.59 o
  -7  11   5        0.79       -1.68      4.96 o
  -6  11   5      273.94      268.90      8.57 o
  -5  11   5       45.42       48.52      4.52 o
  -4  11   5      435.91      437.93      8.62 o
  -3  11   5      178.17      158.81      4.51 o
  -2  11   5        8.39        5.58      2.48 o
  -1  11   5     1247.31     1179.94     15.13 o
   0  11   5      771.59      830.28     19.44 o
   1  11   5       11.08       16.98      3.52 o
   2  11   5      296.08      284.10      7.99 o
   3  11   5       54.35       54.05      5.04 o
   4  11   5       17.49       29.19      5.65 o
   5  11   5        0.36        0.98      4.06 o
   6  11   5        3.69       -5.81      5.81 o
   7  11   5        3.40       -9.11     10.65 o
   8  11   5        1.52       -6.92      7.28 o
  -9  12   5        9.60        2.93     21.98 o
  -8  12   5        0.06       -4.39      6.18 o
  -7  12   5       53.75       39.01      5.89 o
  -6  12   5       16.76       25.81      4.88 o
  -5  12   5      694.27      666.79     11.51 o
  -4  12   5        0.61       -2.73      3.85 o
  -3  12   5       53.94       45.01      4.02 o
  -2  12   5      318.76      262.21      6.40 o
  -1  12   5     1146.83     1128.75     13.23 o
   0  12   5        2.90        6.57      4.11 o
   1  12   5      649.32      611.32     11.52 o
   2  12   5      534.50      509.56     10.48 o
   3  12   5       16.80       15.33      7.54 o
   4  12   5       60.08       68.68      4.71 o
   5  12   5        2.70       -1.21      4.37 o
   6  12   5        8.11        1.34      5.87 o
   7  12   5        1.52        3.09      7.27 o
   8  12   5        0.22       -5.68     21.98 o
  -9  13   5       25.05       16.61     21.98 o
  -8  13   5        4.81       14.40      7.64 o
  -7  13   5       49.41       63.09      6.02 o
  -6  13   5      446.22      399.54      9.61 o
  -5  13   5      353.33      323.87      8.88 o
  -4  13   5      425.90      377.27      8.27 o
  -3  13   5      466.81      452.09     12.34 o
  -2  13   5      621.30      658.04     10.96 o
  -1  13   5       96.55      106.93      3.39 o
   0  13   5      619.49      636.50     11.84 o
   1  13   5      323.14      316.84      8.10 o
   2  13   5       76.07       75.87     10.96 o
   3  13   5        0.06        0.24      5.06 o
   4  13   5      228.44      233.51      9.24 o
   5  13   5      146.80      136.16      5.68 o
   6  13   5       42.85       39.71      6.58 o
   7  13   5       20.71        5.55      7.91 o
   8  13   5        0.02       27.36     21.98 o
  -9  14   5       25.88       40.14     11.22 o
  -8  14   5       63.04       71.51      8.55 o
  -7  14   5        7.61        1.00      6.96 o
  -6  14   5        4.87       13.51      5.70 o
  -5  14   5      464.00      423.09      9.11 o
  -4  14   5      292.23      279.97      7.24 o
  -3  14   5       91.60       70.33      4.43 o
  -2  14   5       12.88       11.29      3.54 o
  -1  14   5       65.70       88.46      3.81 o
   0  14   5      320.98      311.06     16.11 o
   1  14   5       95.81       88.02      5.38 o
   2  14   5        1.03       -2.53      4.88 o
   3  14   5      272.02      267.60      8.10 o
   4  14   5       26.10       21.49      5.48 o
   5  14   5       46.95       46.56      7.76 o
   6  14   5       11.92       17.56      7.36 o
   7  14   5        1.52        0.80     12.94 o
  -9  15   5       13.74       -5.37     23.45 o
  -8  15   5       22.30       35.76     10.73 o
  -7  15   5       68.08       85.63      8.16 o
  -6  15   5       22.09       21.45      6.27 o
  -5  15   5        8.04       12.84      4.69 o
  -4  15   5      392.61      370.43      8.39 o
  -3  15   5       37.43       39.31      4.37 o
  -2  15   5        3.48        2.47      3.59 o
  -1  15   5       49.70       45.84      4.91 o
   0  15   5      764.46      762.79     12.28 o
   1  15   5       26.06       27.10      5.06 o
   2  15   5      190.60      199.61     10.88 o
   3  15   5        4.77       11.80      5.27 o
   4  15   5        7.75        4.80      5.89 o
   5  15   5        3.68        6.34      6.86 o
   6  15   5        3.35        0.91      7.62 o
   7  15   5       26.90       14.15     17.39 o
  -8  16   5        8.07       20.34     11.11 o
  -7  16   5        0.20       -2.45      7.64 o
  -6  16   5        1.42        3.65      6.05 o
  -5  16   5      182.55      190.29      6.55 o
  -4  16   5       61.67       74.06      5.00 o
  -3  16   5       57.74       50.42      4.72 o
  -2  16   5      139.35      160.50      5.94 o
  -1  16   5      254.56      254.66     12.10 o
   0  16   5        0.66        4.83      4.74 o
   1  16   5      230.35      232.53      6.87 o
   2  16   5      162.71      193.27      9.98 o
   3  16   5        9.06        9.68      5.65 o
   4  16   5       68.00       74.65      6.26 o
   5  16   5       20.05       16.55      7.38 o
   6  16   5        0.19        5.54      7.44 o
   7  16   5        6.09        9.09     12.60 o
  -8  17   5       37.89       90.37     24.91 o
  -7  17   5        2.68        0.74      7.99 o
  -6  17   5        7.61        6.72      6.45 o
  -5  17   5       67.26       71.06      6.12 o
  -4  17   5      226.36      206.91      6.74 o
  -3  17   5      373.45      393.35     10.78 o
  -2  17   5        5.25       12.79      6.90 o
  -1  17   5       10.07        5.12      5.71 o
   0  17   5      302.65      275.59      8.31 o
   1  17   5      311.38      331.87      8.15 o
   2  17   5        3.02        8.50      5.53 o
   3  17   5       32.64       44.63      9.69 o
   4  17   5       65.26       70.07      9.80 o
   5  17   5       39.96       40.96      7.67 o
   6  17   5        2.12       -2.69     11.97 o
   7  17   5       18.65       -7.56     13.13 o
  -8  18   5       25.56       23.94     23.94 o
  -7  18   5      117.74      147.61     23.20 o
  -6  18   5        0.80        1.04      6.57 o
  -5  18   5        5.34        3.96      5.98 o
  -4  18   5      439.42      450.30     10.98 o
  -3  18   5      387.83      328.97     10.73 o
  -2  18   5      873.38      804.64     24.33 o
  -1  18   5        0.08        5.94      6.09 o
   0  18   5        0.19       -1.72      5.94 o
   1  18   5      309.29      290.70     10.14 o
   2  18   5      335.23      345.70     13.04 o
   3  18   5       26.87       22.78      7.16 o
   4  18   5       49.86       51.81      7.55 o
   5  18   5        2.99        9.33      7.80 o
   6  18   5        0.25      -12.04     12.04 o
  -7  19   5       24.80        1.95     22.47 o
  -6  19   5       49.32       66.09      7.72 o
  -5  19   5       26.15       17.25      6.19 o
  -4  19   5      100.04       79.99      7.74 o
  -3  19   5      289.99      277.32     10.65 o
  -2  19   5      531.61      500.79     19.21 o
  -1  19   5      339.87      295.10     11.99 o
   0  19   5      137.80      150.10      9.67 o
   1  19   5      142.72      148.17      7.68 o
   2  19   5       54.30       62.82      6.87 o
   3  19   5      107.28      106.38      8.01 o
   4  19   5       25.51       23.83     17.84 o
   5  19   5        4.03       -0.41      7.96 o
   6  19   5        5.85       17.49     12.57 o
  -7  20   5        1.69      -22.96     22.96 o
  -6  20   5       19.72       21.42      8.69 o
  -5  20   5        3.88        1.32      7.56 o
  -4  20   5        4.68        3.31      7.32 o
  -3  20   5      150.33      134.24      8.46 o
  -2  20   5      175.47      186.23     10.77 o
  -1  20   5       44.05       57.26      7.28 o
   0  20   5        5.47        7.45      8.52 o
   1  20   5       13.66       20.91      9.66 o
   2  20   5      211.74      213.95     10.50 o
   3  20   5       23.62       26.90      6.52 o
   4  20   5        0.69       -1.90      8.12 o
   5  20   5        1.62       14.87     11.51 o
   6  20   5        9.22        2.44     36.64 o
  -7  21   5        9.36       -1.95     23.45 o
  -6  21   5        6.29        0.54     11.61 o
  -5  21   5        6.51       -1.98      7.95 o
  -4  21   5        3.23        6.07      7.22 o
  -3  21   5      143.90      144.08     30.28 o
  -2  21   5      114.63      116.99     15.72 o
  -1  21   5       42.19       57.42      7.81 o
   0  21   5       82.53      106.78     10.19 o
   1  21   5      271.42      283.50     16.85 o
   2  21   5        3.76        6.02      8.30 o
   3  21   5       49.15       45.83      8.83 o
   4  21   5        6.37        8.56      6.88 o
   5  21   5       20.82       12.53     12.56 o
  -6  22   5       25.44       24.43     23.45 o
  -5  22   5       58.03       58.86     16.75 o
  -4  22   5        3.13       -3.30      7.56 o
  -3  22   5       16.56       24.13     10.24 o
  -2  22   5      207.41      180.52     11.57 o
  -1  22   5      130.57      147.77     11.10 o
   0  22   5        0.51        8.89      9.45 o
   1  22   5       51.66       69.68     20.76 o
   2  22   5       58.41       69.93      9.30 o
   3  22   5        0.21       13.78      8.86 o
   4  22   5        5.40       -8.21     12.04 o
   5  22   5        5.52       11.72     12.25 o
  -6  23   5       31.18       12.70     23.45 o
  -5  23   5       10.96       -0.33     10.34 o
  -4  23   5       38.11       41.28     11.35 o
  -3  23   5       43.39       39.38     10.54 o
  -2  23   5       69.07       98.06     10.89 o
  -1  23   5      124.34      124.52     15.00 o
   0  23   5      113.80      135.93     14.39 o
   1  23   5        3.57        4.40     11.80 o
   2  23   5        0.75       12.99      9.44 o
   3  23   5       18.82       18.38     12.36 o
   4  23   5        9.70       47.39     36.15 o
  -5  24   5       31.28       29.68     17.83 o
  -4  24   5        5.94      -10.52     15.95 o
  -3  24   5        2.01        9.93     10.88 o
  -2  24   5       76.40       74.03     11.68 o
  -1  24   5      127.30      174.84     17.33 o
   0  24   5       24.14       15.64     14.41 o
   1  24   5       29.16       37.46     13.31 o
   2  24   5        7.09       43.48     33.22 o
   3  24   5       29.65       38.78     15.14 o
  -4  25   5       38.95       17.59     24.67 o
  -3  25   5        6.35       -4.94     23.62 o
  -2  25   5       24.86       27.51     11.33 o
  -1  25   5       47.08       41.52     27.85 o
   0  25   5       50.07       81.60     35.42 o
   1  25   5       12.31       -0.49     13.74 o
   2  25   5        2.41      -13.68     33.71 o
   3  25   5        6.74       25.40     33.22 o
  -3  26   5       15.00        8.30     16.31 o
  -2  26   5        6.11       -9.77     26.38 o
  -1  26   5       91.08       38.59     29.80 o
   0  26   5        1.30      -12.21     31.26 o
   1  26   5       50.67       42.01     34.20 o
   2  26   5        2.40       15.63     31.75 o
  -1  27   5       35.95       14.17     29.80 o
   0  27   5       18.65       33.22     31.26 o
  -8   0   6        2.27        3.60      6.46 o
  -6   0   6      917.74      925.66     19.49 o
  -4   0   6      286.27      266.68      8.68 o
  -2   0   6      985.20      979.39     19.88 o
   0   0   6       27.24       24.31      4.94 o
   2   0   6      305.86      248.33      9.58 o
   4   0   6       18.38       17.90      8.06 o
   6   0   6        6.58      -10.26     14.17 o
   8   0   6        2.90        8.79     18.07 o
  -9   1   6        0.08        3.43      5.47 o
  -8   1   6      215.86      218.30      6.63 o
  -7   1   6       92.72       90.21      4.80 o
  -6   1   6      370.46      370.10      8.08 o
  -5   1   6      232.82      221.19      5.97 o
  -4   1   6       70.84       72.51      3.73 o
  -3   1   6      759.30      745.05      9.84 o
  -2   1   6       40.15       50.73      4.04 o
  -1   1   6     2517.17     2492.22     32.27 o
   0   1   6        7.28        2.73      2.31 o
   1   1   6       49.51       35.46      3.25 o
   2   1   6      105.15      106.87      4.60 o
   3   1   6      231.74      236.22      6.64 o
   4   1   6       46.87       46.55      3.88 o
   5   1   6        1.81        8.10      3.49 o
   6   1   6        3.49       -4.64     10.02 o
   7   1   6        6.01        9.16     11.97 o
   8   1   6        1.64       -7.43     12.95 o
  -9   2   6        0.47        8.62      5.54 o
  -8   2   6       16.89       25.67      5.21 o
  -7   2   6        0.07        4.73      4.22 o
  -6   2   6       85.47      105.22      5.58 o
  -5   2   6      248.39      246.42      7.36 o
  -4   2   6      620.90      579.05      9.50 o
  -3   2   6       24.01       30.35      2.84 o
  -2   2   6     4880.36     4862.52     61.43 o
  -1   2   6      996.15     1018.71     13.18 o
   0   2   6      820.92      855.87     10.52 o
   1   2   6      141.33      136.57      4.29 o
   2   2   6      545.96      506.66      9.90 o
   3   2   6       18.20       13.12      4.21 o
   4   2   6      345.10      325.29      7.67 o
   5   2   6       68.36       61.96      7.03 o
   6   2   6        6.39        7.08     10.36 o
   7   2   6        9.01       12.66     19.30 o
   8   2   6        9.76       30.30     12.38 o
 -10   3   6        0.42       -3.07     11.48 o
  -9   3   6        0.18        8.36      5.56 o
  -8   3   6        2.24       -0.90      5.01 o
  -7   3   6      266.87      262.90      7.08 o
  -6   3   6      308.79      292.28      7.45 o
  -5   3   6      660.26      646.48     10.38 o
  -4   3   6      330.43      323.21      6.77 o
  -3   3   6      928.73      916.82     11.64 o
  -2   3   6       72.82       70.61      3.75 o
  -1   3   6     3314.28     3370.24     39.58 o
   0   3   6     1031.41     1057.74     13.55 o
   1   3   6        1.62       -1.85      3.11 o
   2   3   6      553.23      537.17     10.43 o
   3   3   6      422.61      412.20      8.79 o
   4   3   6        1.35       -3.64      3.64 o
   5   3   6       32.89       37.09      4.30 o
   6   3   6        0.91       -0.83      5.31 o
   7   3   6        0.60       -9.75     10.43 o
   8   3   6        4.86        4.70     13.68 o
 -10   4   6        0.03      -10.62     10.62 o
  -9   4   6       62.50       70.36      6.89 o
  -8   4   6       57.80       47.15      5.37 o
  -7   4   6        3.02       -3.02      6.20 o
  -6   4   6      667.07      647.02     10.70 o
  -5   4   6     1880.71     1783.05     23.88 o
  -4   4   6      234.99      217.08      5.71 o
  -3   4   6     1073.18      978.06     12.25 o
  -2   4   6     1514.94     1431.72     19.47 o
  -1   4   6     1234.00     1212.93     15.35 o
   0   4   6      320.98      325.72      8.34 o
   1   4   6     2291.98     2261.64     29.42 o
   2   4   6      588.79      560.10     10.74 o
   3   4   6      212.39      223.58      6.54 o
   4   4   6       21.09       19.42      3.80 o
   5   4   6       42.34       62.11      4.33 o
   6   4   6       81.96       91.14      6.76 o
   7   4   6       27.10       32.79      9.27 o
   8   4   6        7.56       13.59     10.81 o
 -10   5   6       18.17       10.69     22.23 o
  -9   5   6        0.31        2.44      5.72 o
  -8   5   6       71.05       99.73      7.04 o
  -7   5   6       30.77       27.89      4.81 o
  -6   5   6      157.52      134.84      7.28 o
  -5   5   6      231.04      239.61      6.26 o
  -4   5   6     1568.20     1509.71     19.39 o
  -3   5   6       17.40       17.68      2.87 o
  -2   5   6       70.29       65.67      3.71 o
  -1   5   6       40.01       47.56      3.06 o
   0   5   6     1415.25     1426.44     18.46 o
   1   5   6        4.11        8.71      3.51 o
   2   5   6      207.71      222.02      6.51 o
   3   5   6       31.39       26.98      5.15 o
   4   5   6      290.17      300.76      7.65 o
   5   5   6       12.68       18.22      3.84 o
   6   5   6      156.28      151.46      7.22 o
   7   5   6       16.67        6.09      9.92 o
   8   5   6        5.09        6.40     11.05 o
 -10   6   6        4.07        0.98     21.01 o
  -9   6   6       17.28       18.72      6.63 o
  -8   6   6        1.29        1.93      5.21 o
  -7   6   6        2.31        3.74      4.75 o
  -6   6   6        0.27        0.29      4.23 o
  -5   6   6       80.37       79.91      4.22 o
  -4   6   6      294.84      259.22      6.16 o
  -3   6   6       80.62       68.36      3.24 o
  -2   6   6      177.12      180.84      5.69 o
  -1   6   6      567.89      594.89      9.08 o
   0   6   6      167.87      162.66      6.18 o
   1   6   6     1788.71     1764.43     27.94 o
   2   6   6        4.43       12.14      3.97 o
   3   6   6       20.05       28.69      3.91 o
   4   6   6        0.38        7.37      3.83 o
   5   6   6      223.74      230.88      7.99 o
   6   6   6       29.45       26.39      5.54 o
   7   6   6       39.38       24.71     13.31 o
   8   6   6        4.57        4.96     11.12 o
 -10   7   6        1.26       18.56     22.47 o
  -9   7   6       10.71        8.96      6.69 o
  -8   7   6       57.58       84.13      7.73 o
  -7   7   6       21.52       23.16      4.89 o
  -6   7   6       22.76       25.57      5.08 o
  -5   7   6        1.31        3.94      4.14 o
  -4   7   6      154.72      131.97      4.62 o
  -3   7   6       55.57       59.10      3.31 o
  -2   7   6        1.26        2.72      2.80 o
  -1   7   6       10.51       15.86      2.83 o
   0   7   6      852.57      881.62     14.72 o
   1   7   6        0.28       -0.94      4.15 o
   2   7   6      330.68      338.29      8.46 o
   3   7   6       24.55       21.51      4.20 o
   4   7   6      102.04      103.72      4.73 o
   5   7   6        1.70        4.05      4.14 o
   6   7   6      116.82      109.95      7.90 o
   7   7   6        4.61        1.59     10.29 o
   8   7   6        0.50      -10.52     10.52 o
  -9   8   6        1.98       -0.86      6.77 o
  -8   8   6        9.75       22.17      5.77 o
  -7   8   6       18.19       31.90      5.29 o
  -6   8   6       79.10       94.70      5.87 o
  -5   8   6       66.98       68.90      5.13 o
  -4   8   6       27.34       24.43      4.06 o
  -3   8   6      778.08      697.71     15.49 o
  -2   8   6      147.16      163.34      4.35 o
  -1   8   6      224.98      241.37      5.22 o
   0   8   6      166.93      178.75     12.60 o
   1   8   6     1356.57     1381.30     27.06 o
   2   8   6      295.54      296.93      7.82 o
   3   8   6       32.24       31.12      4.42 o
   4   8   6       19.82       18.84      4.21 o
   5   8   6      243.32      225.11      6.70 o
   6   8   6        0.72        0.03      7.62 o
   7   8   6        6.94        8.11      9.17 o
   8   8   6        0.01        1.95     11.41 o
  -9   9   6        7.61        2.91      7.08 o
  -8   9   6        4.84       14.10      5.85 o
  -7   9   6       40.53       42.05      5.44 o
  -6   9   6        0.55       -4.82      4.82 o
  -5   9   6      181.89      173.96      6.03 o
  -4   9   6     1096.67     1021.79     15.59 o
  -3   9   6      250.85      262.94      5.61 o
  -2   9   6      138.52      131.33      7.72 o
  -1   9   6       92.36       97.64      3.63 o
   0   9   6     1313.92     1270.50     18.84 o
   1   9   6      685.67      695.76     13.50 o
   2   9   6      272.06      272.95      9.47 o
   3   9   6      223.59      240.83      6.89 o
   4   9   6       51.82       55.09      4.66 o
   5   9   6        0.09       -4.28      4.28 o
   6   9   6       14.21       12.38      6.02 o
   7   9   6        2.86        8.82      6.68 o
   8   9   6        5.82        9.23     10.97 o
  -9  10   6        0.29       -1.43     12.56 o
  -8  10   6        1.23       -3.58      5.93 o
  -7  10   6       30.62       44.86      5.69 o
  -6  10   6       51.20       54.79      5.23 o
  -5  10   6       52.16       46.32      4.82 o
  -4  10   6       15.43       16.97      4.77 o
  -3  10   6      752.47      701.09     16.75 o
  -2  10   6      841.09      796.35     12.27 o
  -1  10   6       89.40       91.65      3.94 o
   0  10   6        1.37        0.35      3.50 o
   1  10   6     1065.45     1056.37     18.51 o
   2  10   6      762.35      752.43     16.62 o
   3  10   6       10.14       13.13      5.58 o
   4  10   6       16.24       25.12      5.21 o
   5  10   6       20.12       11.76      4.65 o
   6  10   6       57.01       55.04      6.74 o
   7  10   6        3.53        3.16      6.86 o
  -9  11   6        1.16       21.90     11.11 o
  -8  11   6        4.50       -1.90      6.08 o
  -7  11   6       42.96       56.92      6.06 o
  -6  11   6        3.59        2.75      4.95 o
  -5  11   6       64.98       62.33      4.99 o
  -4  11   6      422.64      400.46      8.72 o
  -3  11   6      475.07      472.41      9.04 o
  -2  11   6       23.43       14.50      3.32 o
  -1  11   6     1209.22     1160.53     19.89 o
   0  11   6     1785.65     1728.30     23.97 o
   1  11   6       26.51       23.51      5.99 o
   2  11   6      699.64      700.60     15.77 o
   3  11   6      121.49      112.48      6.41 o
   4  11   6        2.37        7.49      4.97 o
   5  11   6        7.92        3.12      4.78 o
   6  11   6       17.19       18.18      6.38 o
   7  11   6        2.37       -0.32      7.02 o
  -9  12   6        0.05        1.08     11.44 o
  -8  12   6       47.95       45.25      6.77 o
  -7  12   6      104.56      122.08      6.92 o
  -6  12   6       64.06       75.87      5.85 o
  -5  12   6        6.79        2.66      5.24 o
  -4  12   6      189.55      197.94      6.22 o
  -3  12   6      175.87      145.90      5.27 o
  -2  12   6     2806.79     2617.08     39.94 o
  -1  12   6      365.81      365.60      6.32 o
   0  12   6     1441.34     1381.67     19.64 o
   1  12   6      158.23      159.20      7.13 o
   2  12   6      296.20      282.95      9.23 o
   3  12   6       85.98       84.72      6.38 o
   4  12   6      311.06      281.25     12.27 o
   5  12   6       21.84       24.05      5.13 o
   6  12   6        0.14        0.98      5.03 o
   7  12   6        0.50       -2.69     14.11 o
  -9  13   6        5.87      -21.01     23.45 o
  -8  13   6       41.06       32.27      7.41 o
  -7  13   6       82.20       88.00      6.86 o
  -6  13   6      272.38      289.77      8.85 o
  -5  13   6       33.90       33.79      4.93 o
  -4  13   6       23.82       22.37      4.48 o
  -3  13   6      913.77      882.85     23.61 o
  -2  13   6      122.53      119.77      5.06 o
  -1  13   6     1630.70     1509.74     19.59 o
   0  13   6       34.59       42.48      5.02 o
   1  13   6       11.16        8.52      5.78 o
   2  13   6       81.23       71.31      5.93 o
   3  13   6      414.14      447.75     11.03 o
   4  13   6        6.33       15.46      6.31 o
   5  13   6       10.98        5.63      5.11 o
   6  13   6       13.00        9.59      5.60 o
   7  13   6       10.44        9.57     14.60 o
  -8  14   6        1.99       -5.90     10.93 o
  -7  14   6      101.18       93.04      7.46 o
  -6  14   6      182.34      189.41      7.24 o
  -5  14   6      146.37      147.67      6.14 o
  -4  14   6      106.08       81.97      6.47 o
  -3  14   6        2.73       11.23      5.53 o
  -2  14   6      180.17      200.55      6.03 o
  -1  14   6      411.19      450.02     13.82 o
   0  14   6      121.15      105.49      6.46 o
   1  14   6      510.01      511.95     19.58 o
   2  14   6      106.67      113.38      7.19 o
   3  14   6       17.67       14.51      7.61 o
   4  14   6       89.18       85.81      6.96 o
   5  14   6        7.83        1.83      8.11 o
   6  14   6        1.38       13.65      8.15 o
   7  14   6        2.12        8.84     14.65 o
  -8  15   6        8.10       -5.86     20.52 o
  -7  15   6       39.13       38.24      7.30 o
  -6  15   6        9.26       15.68      5.76 o
  -5  15   6      126.05      117.86      5.98 o
  -4  15   6       64.07       55.40      5.26 o
  -3  15   6       17.50       14.88      4.99 o
  -2  15   6        8.67       17.75      4.49 o
  -1  15   6       72.83       69.27      6.31 o
   0  15   6      119.11      143.36     12.48 o
   1  15   6       15.26       13.39      6.45 o
   2  15   6       26.65       29.38      5.86 o
   3  15   6      207.53      207.04     10.56 o
   4  15   6        5.28        7.27      6.47 o
   5  15   6        1.07        2.17      6.90 o
   6  15   6        0.42      -12.18     12.18 o
  -8  16   6        5.52       -6.35     22.96 o
  -7  16   6        0.23       -0.26      7.30 o
  -6  16   6      180.51      172.09      8.11 o
  -5  16   6       65.77       79.69      5.85 o
  -4  16   6        0.55       -4.82      4.82 o
  -3  16   6       52.85       43.44      6.26 o
  -2  16   6      359.86      343.74     10.58 o
  -1  16   6       35.61       45.55      6.73 o
   0  16   6      138.14      135.18      7.46 o
   1  16   6       33.71       47.75      6.62 o
   2  16   6        3.15       -5.92      5.92 o
   3  16   6       65.33       70.58      7.65 o
   4  16   6        5.68        1.56      6.61 o
   5  16   6       48.74       59.34      8.41 o
   6  16   6        3.01      -13.26     13.26 o
  -8  17   6        0.76      -23.45     23.45 o
  -7  17   6      141.69      163.68     14.63 o
  -6  17   6       27.90       23.94      6.79 o
  -5  17   6      139.88      148.52      6.78 o
  -4  17   6      217.40      218.71      7.06 o
  -3  17   6      140.90      143.35      6.84 o
  -2  17   6        1.44        7.71      9.47 o
  -1  17   6      567.09      522.12     16.50 o
   0  17   6      395.93      408.48     19.95 o
   1  17   6       21.33       22.12      6.32 o
   2  17   6       59.64       48.76      6.81 o
   3  17   6       21.57        9.00      6.48 o
   4  17   6        5.39       13.13      7.80 o
   5  17   6        0.30       -0.33     11.88 o
   6  17   6        2.69      -12.72     12.72 o
  -7  18   6        0.26       -8.24     12.08 o
  -6  18   6      234.46      224.71      9.35 o
  -5  18   6      258.55      275.77      9.49 o
  -4  18   6       67.24       65.24      6.53 o
  -3  18   6      195.96      156.45      7.37 o
  -2  18   6       99.34       97.32      9.59 o
  -1  18   6      317.61      355.81     11.78 o
   0  18   6       81.54       65.92      9.02 o
   1  18   6      181.90      221.06     11.00 o
   2  18   6        0.36       -1.73      6.71 o
   3  18   6       23.78       21.91      6.94 o
   4  18   6        3.33       -0.22      7.99 o
   5  18   6       39.26       28.31     12.44 o
   6  18   6        0.43       28.33     37.62 o
  -7  19   6        4.16        0.00     23.94 o
  -6  19   6       14.44        2.07     10.84 o
  -5  19   6       83.99       76.45      8.25 o
  -4  19   6      304.23      274.92     15.51 o
  -3  19   6       22.15       25.59      7.81 o
  -2  19   6       24.54       19.89      8.76 o
  -1  19   6       25.35       18.34      7.17 o
   0  19   6      291.72      292.26     17.30 o
   1  19   6       28.56       30.98     11.35 o
   2  19   6       50.17       53.90      7.63 o
   3  19   6        1.33        7.36      8.68 o
   4  19   6       33.40       30.76      8.43 o
   5  19   6        0.97        1.10     12.56 o
  -6  20   6        0.52      -13.19     13.19 o
  -5  20   6       62.80       58.48      8.37 o
  -4  20   6       35.43       49.12      8.19 o
  -3  20   6      125.06       87.85     10.81 o
  -2  20   6        3.41       13.65      9.43 o
  -1  20   6       47.73       70.75     10.34 o
   0  20   6        3.43        9.79      9.14 o
   1  20   6       97.34      102.78      9.31 o
   2  20   6        3.70        6.39     10.45 o
   3  20   6        7.80       -0.23     12.38 o
   4  20   6       11.84       13.68     12.28 o
   5  20   6        0.69       11.49     12.61 o
  -6  21   6        6.82       19.54     22.96 o
  -5  21   6       16.21        8.07     10.28 o
  -4  21   6      213.16      223.78     13.21 o
  -3  21   6       35.39       41.93     10.29 o
  -2  21   6        4.87       10.16     10.09 o
  -1  21   6        2.22       -2.47      9.63 o
   0  21   6      209.58      240.79     13.69 o
   1  21   6       31.54       43.04     14.40 o
   2  21   6       31.19       49.79      9.24 o
   3  21   6       26.56       37.39     13.44 o
   4  21   6        1.25       14.35     11.95 o
  -5  22   6       20.15       36.45     11.56 o
  -4  22   6      148.92      168.23     12.83 o
  -3  22   6      112.11      115.16     11.89 o
  -2  22   6      138.77      157.15     25.18 o
  -1  22   6       25.15       53.52     20.76 o
   0  22   6       18.66       21.60     12.00 o
   1  22   6      108.21      103.84     13.89 o
   2  22   6       72.75       80.78     10.21 o
   3  22   6        3.31       13.58     13.12 o
   4  22   6       21.22       24.91     37.13 o
  -5  23   6        1.59       17.10     24.67 o
  -4  23   6       21.04       34.71     19.54 o
  -3  23   6       95.52      101.25     12.06 o
  -2  23   6        8.37       -9.79     15.61 o
  -1  23   6        9.76       -1.00     16.17 o
   0  23   6       25.77       29.82     12.20 o
   1  23   6       44.12       65.62     13.94 o
   2  23   6        2.36       -1.47     32.73 o
   3  23   6       44.50       26.38     35.17 o
  -4  24   6       31.11       69.96     18.40 o
  -3  24   6       40.28       43.50     12.06 o
  -2  24   6       43.57       49.51     34.20 o
  -1  24   6        1.03        7.12     15.76 o
   0  24   6        0.05        4.25     14.07 o
   1  24   6       57.81       42.99     34.68 o
   2  24   6        5.84       -2.93     31.26 o
  -3  25   6      124.54      130.79     23.45 o
  -2  25   6       23.92       37.13     16.87 o
  -1  25   6       68.90       16.61     32.24 o
   0  25   6       20.61       26.38     33.71 o
   1  25   6        2.39        5.37     31.75 o
  -1  26   6       20.14       26.38     34.20 o
  -9   0   7       23.06       37.13     12.21 o
  -7   0   7      159.08      175.16     10.53 o
  -5   0   7      144.86      148.95      7.43 o
  -3   0   7     2965.20     2901.70     53.30 o
  -1   0   7       35.42       41.14      7.74 o
   1   0   7     1262.27     1198.90     23.87 o
   3   0   7      107.10      111.76     12.70 o
   5   0   7       13.94       13.92      8.55 o
   7   0   7        2.93       -9.77     17.59 o
  -9   1   7        1.27       -6.98      6.98 o
  -8   1   7       30.25       39.53      5.63 o
  -7   1   7       83.21       75.84      5.31 o
  -6   1   7        2.99        6.24      4.40 o
  -5   1   7      181.06      168.28      7.53 o
  -4   1   7      183.44      185.12      5.93 o
  -3   1   7       43.31       30.43      4.17 o
  -2   1   7       75.08       81.68      4.29 o
  -1   1   7      154.89      159.45      5.03 o
   0   1   7     1477.00     1464.36     20.08 o
   1   1   7      122.74      126.93      4.71 o
   2   1   7      491.83      486.96     10.51 o
   3   1   7        1.20        2.32      4.25 o
   4   1   7       30.01       22.32      4.49 o
   5   1   7        0.14        1.16      4.54 o
   6   1   7       43.85       46.98      6.70 o
   7   1   7        1.19       -8.88     11.68 o
  -9   2   7        0.99       -0.61      7.46 o
  -8   2   7        0.41       -2.71      5.43 o
  -7   2   7        4.06        1.78      4.65 o
  -6   2   7       27.57       22.34      5.79 o
  -5   2   7      549.44      520.37      9.59 o
  -4   2   7       28.10       19.10      4.01 o
  -3   2   7      708.62      655.26     10.77 o
  -2   2   7        5.76        2.01      3.62 o
  -1   2   7      157.86      179.50      5.14 o
   0   2   7      103.13       96.01      3.78 o
   1   2   7      548.21      514.57      9.14 o
   2   2   7      425.48      401.00      9.17 o
   3   2   7       15.90       12.05      4.38 o
   4   2   7       46.97       46.82      4.95 o
   5   2   7        6.36        4.86      7.05 o
   6   2   7        0.01        2.39      5.36 o
   7   2   7        1.01        3.63     12.60 o
  -9   3   7        5.19       -6.77      7.54 o
  -8   3   7        1.55        1.42      5.54 o
  -7   3   7       38.13       44.48      5.35 o
  -6   3   7      266.77      239.96      6.81 o
  -5   3   7      131.18      131.36      5.24 o
  -4   3   7     2460.44     2374.87     31.32 o
  -3   3   7      475.92      465.29      8.41 o
  -2   3   7     1296.95     1228.21     17.43 o
  -1   3   7      198.09      188.80      4.99 o
   0   3   7       62.21       60.85      5.13 o
   1   3   7        0.05       -3.57      3.57 o
   2   3   7       53.43       56.76      4.66 o
   3   3   7      347.82      338.22      8.61 o
   4   3   7       15.62       13.42      4.49 o
   5   3   7       60.55       66.28      5.50 o
   6   3   7        0.77        5.21      6.13 o
   7   3   7        1.09      -11.48     12.44 o
  -9   4   7        5.08        9.53      8.03 o
  -8   4   7       80.25       65.04      6.20 o
  -7   4   7       11.04       10.29      5.10 o
  -6   4   7      107.29      121.22      5.40 o
  -5   4   7      119.06      110.39      6.12 o
  -4   4   7        4.40        4.24      4.84 o
  -3   4   7      311.55      294.97      9.34 o
  -2   4   7      898.08      846.69     18.22 o
  -1   4   7        8.80        8.08      3.17 o
   0   4   7      677.21      678.15     10.85 o
   1   4   7       87.38       75.67      6.92 o
   2   4   7      205.60      181.42      6.30 o
   3   4   7       19.52        5.54      5.71 o
   4   4   7      123.68      126.32      5.59 o
   5   4   7        6.95        9.32      4.75 o
   6   4   7        1.06        8.48      4.86 o
   7   4   7        4.20        1.35      6.92 o
  -9   5   7        3.21       -1.37     12.53 o
  -8   5   7        1.26       10.95      5.78 o
  -7   5   7       23.83       21.78      5.46 o
  -6   5   7        0.87        3.57      4.96 o
  -5   5   7       68.10       71.95      4.68 o
  -4   5   7       22.14       18.79      4.15 o
  -3   5   7       45.54       54.42      4.10 o
  -2   5   7       12.59        8.68      3.28 o
  -1   5   7      580.37      597.54      9.15 o
   0   5   7      188.98      177.68      6.75 o
   1   5   7       36.95       27.16      5.27 o
   2   5   7        0.84        0.96      4.65 o
   3   5   7      371.34      366.02      9.07 o
   4   5   7        2.00        5.29      4.72 o
   5   5   7        6.74        1.04      4.82 o
   6   5   7       16.17       18.94      5.12 o
   7   5   7       55.68       38.52      7.47 o
  -9   6   7        7.58        7.43     10.80 o
  -8   6   7       18.22        6.97      6.04 o
  -7   6   7        0.22        2.32      5.16 o
  -6   6   7      123.62      129.80      6.39 o
  -5   6   7       75.11       72.34      6.20 o
  -4   6   7        0.18        2.18      3.87 o
  -3   6   7        1.74       -3.68      3.68 o
  -2   6   7      663.24      625.09     10.07 o
  -1   6   7       27.96       28.25      4.58 o
   0   6   7      233.38      235.79      7.09 o
   1   6   7       65.38       69.34      7.62 o
   2   6   7      191.99      184.04      6.64 o
   3   6   7       73.39       74.45      5.24 o
   4   6   7       49.63       51.80      5.22 o
   5   6   7       19.93       20.21      5.15 o
   6   6   7       30.28       30.26      5.51 o
   7   6   7        0.83       -7.96      8.37 o
  -9   7   7        0.05        9.58     10.87 o
  -8   7   7       13.89       17.69      7.00 o
  -7   7   7       72.54       66.90      6.17 o
  -6   7   7       60.36       67.75      8.88 o
  -5   7   7      156.39      160.41      8.62 o
  -4   7   7       16.36       12.94      4.09 o
  -3   7   7      576.42      560.59      9.39 o
  -2   7   7      429.60      373.78      7.61 o
  -1   7   7     1707.78     1695.30     23.63 o
   0   7   7       32.72       33.92      5.05 o
   1   7   7        0.73       -2.91      4.66 o
   2   7   7        9.17       17.57      4.70 o
   3   7   7      213.90      210.96      7.30 o
   4   7   7       10.98       21.21      7.35 o
   5   7   7       10.19        8.39      5.15 o
   6   7   7       18.77       19.82      6.20 o
   7   7   7        1.36        0.06      8.74 o
  -9   8   7        3.28       -8.28     11.17 o
  -8   8   7        5.70       14.62      6.30 o
  -7   8   7       10.96        6.36      5.75 o
  -6   8   7      236.61      234.09     10.79 o
  -5   8   7      386.38      387.35     10.26 o
  -4   8   7       14.96        6.27      4.46 o
  -3   8   7       89.76       85.69      4.61 o
  -2   8   7     1150.37     1174.59     14.81 o
  -1   8   7      184.97      189.24      5.29 o
   0   8   7      395.96      378.73     11.71 o
   1   8   7      157.30      175.65      6.99 o
   2   8   7      222.09      217.74     10.22 o
   3   8   7      125.45      128.28      6.47 o
   4   8   7      136.99      156.70      6.42 o
   5   8   7       46.46       36.10      5.53 o
   6   8   7        0.12       -3.95      6.70 o
   7   8   7        0.29       -7.09     13.11 o
  -9   9   7       29.30       47.87     23.45 o
  -8   9   7        9.18        3.57      6.32 o
  -7   9   7        2.55        4.93      5.71 o
  -6   9   7       32.26       39.67      5.79 o
  -5   9   7      153.73      153.24      6.44 o
  -4   9   7      435.20      441.90     10.13 o
  -3   9   7       34.48       40.31      4.44 o
  -2   9   7        2.55        0.12      3.35 o
  -1   9   7       94.35       97.29      4.91 o
   0   9   7      626.60      597.04     14.79 o
   1   9   7      588.29      564.77     12.20 o
   2   9   7       41.95       48.91      6.87 o
   3   9   7      252.00      253.84     10.58 o
   4   9   7        1.49        1.69      5.24 o
   5   9   7        1.72        2.38      5.54 o
   6   9   7        0.21        5.57      5.68 o
   7   9   7        0.19       -4.59     13.99 o
  -9  10   7       20.42       35.17     23.45 o
  -8  10   7        0.00       -4.99      6.36 o
  -7  10   7       10.42       21.02      6.31 o
  -6  10   7      143.09      127.26      6.66 o
  -5  10   7      231.60      216.62      7.20 o
  -4  10   7        1.54       -4.31      4.31 o
  -3  10   7      119.29      132.95      5.48 o
  -2  10   7      132.71      132.05      4.48 o
  -1  10   7      173.95      169.80      5.23 o
   0  10   7       23.04       25.19      4.71 o
   1  10   7       15.15       26.72      6.55 o
   2  10   7       57.96       54.58      6.99 o
   3  10   7       50.45       44.98     10.26 o
   4  10   7        1.03        5.87      5.49 o
   5  10   7        2.49        1.26      5.59 o
   6  10   7        0.09       -1.90      6.10 o
   7  10   7        1.70        7.29     10.77 o
  -9  11   7        6.97       10.26     22.96 o
  -8  11   7       12.95       19.17      9.81 o
  -7  11   7       29.30       21.85      6.44 o
  -6  11   7       75.05       77.11      9.13 o
  -5  11   7      124.35      117.63      6.49 o
  -4  11   7      739.15      706.73     20.09 o
  -3  11   7       88.46       83.75      5.19 o
  -2  11   7       19.24       10.94      4.18 o
  -1  11   7      175.83      174.35      5.99 o
   0  11   7      348.56      350.43     11.42 o
   1  11   7        3.71        7.81      6.26 o
   2  11   7        2.51       -1.52      6.44 o
   3  11   7        9.67       -3.06      7.05 o
   4  11   7       22.09       20.65      5.86 o
   5  11   7        1.57        5.48      5.54 o
   6  11   7        0.42       -4.74      5.81 o
  -8  12   7       23.32        5.15     22.96 o
  -7  12   7        7.80       18.18      6.51 o
  -6  12   7        4.43       -3.56      5.67 o
  -5  12   7      265.63      283.45      8.72 o
  -4  12   7       61.05       70.80      5.31 o
  -3  12   7      199.28      206.35      8.55 o
  -2  12   7       26.46       19.65      4.00 o
  -1  12   7      466.71      465.99      8.75 o
   0  12   7        1.40       -0.57      8.11 o
   1  12   7      692.90      694.58     22.56 o
   2  12   7       51.95       54.17      7.02 o
   3  12   7       13.59       16.50      7.01 o
   4  12   7        3.68        3.27      7.63 o
   5  12   7       18.16       16.06      7.29 o
   6  12   7        2.97       -0.76      7.70 o
  -8  13   7       22.21       46.90     23.94 o
  -7  13   7        0.64        5.84      6.28 o
  -6  13   7        1.30       -0.50      5.72 o
  -5  13   7       60.67       61.45      6.08 o
  -4  13   7      308.69      314.64      8.52 o
  -3  13   7      112.07      109.89      5.47 o
  -2  13   7       32.01       22.10      4.77 o
  -1  13   7        8.66       13.31      5.70 o
   0  13   7      794.45      805.32     16.87 o
   1  13   7       16.62       23.31      6.47 o
   2  13   7      232.13      223.87      9.30 o
   3  13   7        1.79       -1.19     10.08 o
   4  13   7       11.79       15.84      7.82 o
   5  13   7        3.16        7.36     11.35 o
   6  13   7        2.33        3.12      8.04 o
  -8  14   7       42.23       86.47     25.40 o
  -7  14   7       23.21       30.54      7.00 o
  -6  14   7       31.26       40.14      8.17 o
  -5  14   7       76.72       78.73      6.21 o
  -4  14   7       72.21       71.00      5.70 o
  -3  14   7      519.69      450.71     10.67 o
  -2  14   7      123.76      132.98      7.78 o
  -1  14   7        0.42        9.19      6.91 o
   0  14   7        1.11        7.77      6.68 o
   1  14   7      320.61      307.40     10.94 o
   2  14   7       11.38       11.68      7.16 o
   3  14   7        0.68        5.61      7.48 o
   4  14   7        2.31        8.15      7.04 o
   5  14   7       21.05       22.40     11.63 o
   6  14   7        0.77       -0.10     24.91 o
  -8  15   7       25.16       15.14     24.91 o
  -7  15   7       52.09       70.88     12.64 o
  -6  15   7        1.25       -7.03      7.03 o
  -5  15   7        0.32       -6.15      6.92 o
  -4  15   7      174.72      167.05      6.99 o
  -3  15   7      201.41      204.33      7.80 o
  -2  15   7      163.87      128.74      7.13 o
  -1  15   7       32.22       39.49      7.03 o
   0  15   7       15.09       28.89      7.76 o
   1  15   7       86.68       84.40      7.44 o
   2  15   7       69.46       72.82      7.73 o
   3  15   7       14.15        6.02      7.45 o
   4  15   7        0.45        2.32      7.12 o
   5  15   7        0.21       -0.24     10.08 o
   6  15   7        0.96       -1.04     13.47 o
  -7  16   7        5.67       -2.52     11.98 o
  -6  16   7       30.84       26.56      6.70 o
  -5  16   7       49.58       52.66      6.34 o
  -4  16   7      113.21      121.28      7.31 o
  -3  16   7      345.17      286.07     11.63 o
  -2  16   7      188.84      177.92      9.34 o
  -1  16   7       28.26       18.64      8.58 o
   0  16   7       19.85       19.41      7.33 o
   1  16   7      139.62      141.27     10.22 o
   2  16   7       26.50       22.79     12.53 o
   3  16   7        2.72        0.80      7.54 o
   4  16   7        0.32        6.15      7.89 o
   5  16   7        3.72       -7.20     12.50 o
  -7  17   7       48.40       -1.47     21.01 o
  -6  17   7       19.44       10.16      9.14 o
  -5  17   7        8.02       -1.79      6.89 o
  -4  17   7      103.38      105.52      7.72 o
  -3  17   7      308.85      318.69     12.07 o
  -2  17   7      195.63      155.85     11.39 o
  -1  17   7      160.59      198.31     13.12 o
   0  17   7        3.25       -2.99      9.20 o
   1  17   7       12.29       15.00     11.37 o
   2  17   7       65.55       71.33      8.60 o
   3  17   7       12.13       22.55      8.40 o
   4  17   7        1.78       -0.90     10.10 o
   5  17   7        1.03        6.42     13.12 o
  -7  18   7        0.63      -15.63     23.94 o
  -6  18   7       72.55       91.00     12.87 o
  -5  18   7        1.93        4.65      8.24 o
  -4  18   7        4.34       13.70      6.36 o
  -3  18   7       26.71       20.59      7.99 o
  -2  18   7      408.76      443.01     17.95 o
  -1  18   7       24.49       33.34      9.99 o
   0  18   7       66.36       65.60      9.72 o
   1  18   7        8.02        5.83      7.24 o
   2  18   7       16.49       34.63      9.64 o
   3  18   7        0.04       -1.56      8.39 o
   4  18   7        0.47       23.92     12.94 o
   5  18   7        2.62        5.63     13.31 o
  -6  19   7       16.82       20.03     23.45 o
  -5  19   7       58.53       55.48      8.51 o
  -4  19   7        0.05       -0.35      8.21 o
  -3  19   7       73.26       81.63      8.85 o
  -2  19   7       73.77       78.20     12.33 o
  -1  19   7      130.95      132.78     11.35 o
   0  19   7       28.27       28.31     10.02 o
   1  19   7        0.78        0.69      7.71 o
   2  19   7        2.79        9.01     13.41 o
   3  19   7        6.80        8.55      8.97 o
   4  19   7        0.50       -6.10     15.03 o
  -6  20   7       32.91       21.98     24.43 o
  -5  20   7       46.83       58.43     11.23 o
  -4  20   7        2.27       -0.08     11.17 o
  -3  20   7        2.44       12.57     10.82 o
  -2  20   7      145.96      152.94     18.07 o
  -1  20   7       37.55       46.08     10.69 o
   0  20   7       39.55       20.91     10.41 o
   1  20   7        0.21      -12.63     12.63 o
   2  20   7       23.12       18.43      8.48 o
   3  20   7       15.76       21.18     12.77 o
   4  20   7       12.26       10.56     13.61 o
  -5  21   7       13.50       20.46     18.06 o
  -4  21   7        5.71       16.57     11.27 o
  -3  21   7       20.78       48.95     11.18 o
  -2  21   7       50.25       54.80     16.45 o
  -1  21   7       96.04       90.83     16.87 o
   0  21   7        7.51        6.43     10.60 o
   1  21   7        4.82        3.58     15.93 o
   2  21   7        1.31       -6.07     19.30 o
   3  21   7       64.06       39.08     37.62 o
  -5  22   7       19.24        2.93     30.78 o
  -4  22   7       28.72       30.79     20.52 o
  -3  22   7        7.19       13.28     11.72 o
  -2  22   7       50.10       55.43     34.68 o
  -1  22   7       83.84      107.90     17.75 o
   0  22   7       34.35       32.78     11.80 o
   1  22   7       44.67       55.36     16.42 o
   2  22   7       24.31        7.82     34.68 o
  -4  23   7       40.64       58.19     19.22 o
  -3  23   7       10.03        9.18     11.71 o
  -2  23   7        1.30       -2.52     27.36 o
  -1  23   7       21.80       13.53     32.24 o
   0  23   7       30.95       42.00     11.67 o
   1  23   7        0.31       -5.37     31.26 o
   2  23   7       34.45       53.74     37.13 o
  -2  24   7        5.64       15.06     24.91 o
  -1  24   7       12.55       21.08     17.33 o
   0  24   7       10.82       47.87     35.66 o
  -8   0   8        4.10       -6.99      8.20 o
  -6   0   8      330.31      323.32     11.63 o
  -4   0   8       42.53       46.79      6.68 o
  -2   0   8     1602.01     1693.79     32.83 o
   0   0   8     1330.33     1394.84     27.92 o
   2   0   8      123.69      108.23     10.75 o
   4   0   8      283.08      289.01     17.59 o
   6   0   8        1.86       10.54      8.54 o
  -8   1   8        4.24        5.17      6.10 o
  -7   1   8      123.59      120.01      6.30 o
  -6   1   8        1.36        6.63      6.85 o
  -5   1   8      952.29      933.92     14.62 o
  -4   1   8       19.33       16.31      4.94 o
  -3   1   8       18.80       26.75      5.88 o
  -2   1   8        2.91        5.55      4.17 o
  -1   1   8     1244.66     1274.07     18.23 o
   0   1   8      407.23      388.25     10.85 o
   1   1   8      172.06      164.15      5.66 o
   2   1   8      374.76      371.54     21.72 o
   3   1   8        5.23        5.14      5.19 o
   4   1   8       18.74       24.60      6.40 o
   5   1   8        0.80        5.67      5.52 o
   6   1   8        5.20        4.79      5.87 o
   7   1   8        0.29      -14.90     14.90 o
  -9   2   8        2.21      -21.01     21.01 o
  -8   2   8        6.72       13.14      6.21 o
  -7   2   8        2.81        5.72      5.60 o
  -6   2   8      167.22      174.62      6.42 o
  -5   2   8        4.46        9.45      4.70 o
  -4   2   8       67.52       63.74      4.90 o
  -3   2   8      398.96      393.30      9.11 o
  -2   2   8      487.46      494.16      9.33 o
  -1   2   8      325.34      316.73     11.41 o
   0   2   8      315.76      325.18      8.76 o
   1   2   8        2.72       -3.74      4.17 o
   2   2   8       15.35       14.76      6.77 o
   3   2   8        9.28       13.15      5.09 o
   4   2   8       43.14       49.22      5.77 o
   5   2   8       11.67       19.85      5.77 o
   6   2   8        1.76       -0.96      5.94 o
   7   2   8        0.07       -9.11     12.72 o
  -9   3   8        5.79      -19.05     19.05 o
  -8   3   8        7.68       21.22      6.42 o
  -7   3   8        1.20        6.52      5.71 o
  -6   3   8       15.23       21.06      4.98 o
  -5   3   8       16.92       11.99      4.71 o
  -4   3   8      361.22      329.62      7.95 o
  -3   3   8       63.42       68.08      4.80 o
  -2   3   8      177.61      172.92      5.77 o
  -1   3   8      624.52      652.03     12.52 o
   0   3   8      357.02      373.41      9.23 o
   1   3   8       73.10       94.47      7.49 o
   2   3   8      126.07      138.60      6.31 o
   3   3   8      133.19      128.93      6.29 o
   4   3   8        0.01       -5.51      5.51 o
   5   3   8       92.21       88.62      6.29 o
   6   3   8        0.32       -1.49      6.98 o
   7   3   8        5.30      -13.46     13.46 o
  -9   4   8        2.65      -20.52     20.52 o
  -8   4   8        3.36        3.08      6.99 o
  -7   4   8       36.55       48.90      7.66 o
  -6   4   8        3.80        1.01      5.35 o
  -5   4   8        8.45        4.18      4.68 o
  -4   4   8      183.39      162.63      5.79 o
  -3   4   8      373.63      379.43      9.07 o
  -2   4   8       15.98       12.97      3.99 o
  -1   4   8       37.89       36.09      4.38 o
   0   4   8      143.99      139.50      6.27 o
   1   4   8      360.69      371.72     11.82 o
   2   4   8       41.08       43.58      5.99 o
   3   4   8        4.84       13.72      5.46 o
   4   4   8        0.66        5.99      5.36 o
   5   4   8       32.05       23.25      6.08 o
   6   4   8        0.01        3.99      6.09 o
  -9   5   8        0.94        1.95     21.01 o
  -8   5   8       12.08       10.74      7.24 o
  -7   5   8        0.22       -4.41      5.82 o
  -6   5   8      107.83      114.77      6.51 o
  -5   5   8        1.78       -3.82      4.74 o
  -4   5   8       89.15       87.00      5.83 o
  -3   5   8        2.89       -1.91      4.35 o
  -2   5   8      467.40      465.29      9.22 o
  -1   5   8       81.37       80.30      4.84 o
   0   5   8       46.70       47.82      5.30 o
   1   5   8      102.65       89.89      6.24 o
   2   5   8       46.64       50.28      6.97 o
   3   5   8        1.77       -0.99      5.25 o
   4   5   8       56.07       40.84      7.05 o
   5   5   8        2.70       -1.08      5.75 o
   6   5   8        9.95       14.95      6.48 o
  -9   6   8        0.55      -10.75     21.01 o
  -8   6   8        5.32       -4.32      7.37 o
  -7   6   8       49.44       50.26      6.24 o
  -6   6   8        1.31        2.96      5.31 o
  -5   6   8        4.79        4.17      5.28 o
  -4   6   8        5.51        9.12      4.60 o
  -3   6   8      288.52      265.38      7.30 o
  -2   6   8      270.15      231.73      6.29 o
  -1   6   8       92.73      115.48      5.10 o
   0   6   8      407.48      388.12      9.66 o
   1   6   8      647.68      673.51     14.34 o
   2   6   8       90.42       76.03     11.14 o
   3   6   8       27.78       27.47      5.58 o
   4   6   8       13.83        4.24      5.75 o
   5   6   8       10.61       14.09      5.91 o
   6   6   8       37.39       35.01      6.49 o
  -9   7   8        5.30      -12.21     21.49 o
  -8   7   8       26.61       28.04      9.05 o
  -7   7   8        2.24       -2.37      5.87 o
  -6   7   8        1.69       10.01      5.70 o
  -5   7   8        0.90        3.36      5.20 o
  -4   7   8      573.33      589.42     11.81 o
  -3   7   8       82.66       91.98      4.94 o
  -2   7   8      283.24      254.04      6.75 o
  -1   7   8       18.10       14.92      4.36 o
   0   7   8      676.56      675.48     15.30 o
   1   7   8       82.85       88.24      6.50 o
   2   7   8     1099.77     1056.53     22.43 o
   3   7   8        9.13       17.56      5.82 o
   4   7   8       60.00       65.29      6.10 o
   5   7   8       12.30       11.86      6.23 o
   6   7   8        7.17       10.84      9.07 o
  -8   8   8        0.39       19.05     21.49 o
  -7   8   8       94.32      100.12      6.98 o
  -6   8   8       12.52       18.88      6.00 o
  -5   8   8       22.92       20.97      5.54 o
  -4   8   8      212.81      197.52     10.14 o
  -3   8   8      763.89      724.59     15.77 o
  -2   8   8      717.26      694.42     19.22 o
  -1   8   8       56.06       47.49      5.36 o
   0   8   8      163.00      172.98      6.69 o
   1   8   8      392.69      403.95     12.78 o
   2   8   8        0.31        4.95      6.95 o
   3   8   8      141.67      154.43      7.18 o
   4   8   8       45.52       55.37      6.32 o
   5   8   8        3.54        9.28      6.36 o
   6   8   8       27.72       31.46      8.67 o
  -8   9   8       62.48       44.45     21.98 o
  -7   9   8       38.02       48.52      6.93 o
  -6   9   8       78.63       72.07      6.63 o
  -5   9   8        9.23       17.61      5.55 o
  -4   9   8       13.40       20.95      6.21 o
  -3   9   8      130.44      137.23     10.23 o
  -2   9   8      493.53      443.43     12.58 o
  -1   9   8      446.83      490.43     14.60 o
   0   9   8      192.21      161.35     12.25 o
   1   9   8      189.86      212.71      9.53 o
   2   9   8        2.85        2.65      6.94 o
   3   9   8       12.07       25.24      7.62 o
   4   9   8       33.42       32.45      6.32 o
   5   9   8       56.71       64.47      7.12 o
   6   9   8       31.86       26.01     12.95 o
  -8  10   8        2.70      -10.26     19.54 o
  -7  10   8       41.16       42.80      7.07 o
  -6  10   8       62.05       70.82      6.61 o
  -5  10   8        2.53        8.66      5.49 o
  -4  10   8       11.15       10.82      5.18 o
  -3  10   8       29.56       24.91      4.92 o
  -2  10   8       63.01       90.66      5.19 o
  -1  10   8        1.18        2.39      5.15 o
   0  10   8       47.94       58.02     10.37 o
   1  10   8       11.46       21.51     10.14 o
   2  10   8        2.02        0.59      8.77 o
   3  10   8        4.83        6.96      7.68 o
   4  10   8       18.12       24.24      6.39 o
   5  10   8       17.53       21.25      6.75 o
   6  10   8        5.77       -4.35     13.61 o
  -8  11   8        6.34      -12.70     22.96 o
  -7  11   8       59.12       48.40      7.17 o
  -6  11   8       44.75       42.64      6.41 o
  -5  11   8       32.96       43.75      6.57 o
  -4  11   8        0.66        5.08      5.19 o
  -3  11   8       86.04      103.89      5.84 o
  -2  11   8       21.48       17.36      5.08 o
  -1  11   8      187.19      209.53      9.67 o
   0  11   8        0.11        8.86      6.90 o
   1  11   8        1.19       -6.93      6.93 o
   2  11   8       29.93       28.78      7.86 o
   3  11   8      118.05      116.05      8.83 o
   4  11   8        4.99        4.50      8.17 o
   5  11   8       41.34       40.08      8.79 o
   6  11   8        8.55       16.72     14.68 o
  -8  12   8        3.10       15.63     23.94 o
  -7  12   8       20.01       15.73     12.34 o
  -6  12   8      187.82      186.53      7.95 o
  -5  12   8       53.39       48.40      6.08 o
  -4  12   8      146.50      116.77      6.44 o
  -3  12   8       17.17       14.74      5.09 o
  -2  12   8       91.19      113.31      6.16 o
  -1  12   8      202.30      181.29     11.87 o
   0  12   8      121.83      137.45      8.39 o
   1  12   8        7.46       17.85     10.65 o
   2  12   8        0.48       -1.33      7.76 o
   3  12   8       22.24        4.66      7.80 o
   4  12   8       12.14       15.55      8.62 o
   5  12   8        0.02        2.37     13.27 o
  -8  13   8        3.81        7.82     24.91 o
  -7  13   8       24.96       12.80     13.01 o
  -6  13   8       44.74       52.35      6.82 o
  -5  13   8      171.03      183.81      7.70 o
  -4  13   8        4.25        8.92      5.71 o
  -3  13   8       15.42        6.17      6.14 o
  -2  13   8        1.22       -7.02      7.02 o
  -1  13   8      351.76      359.12     12.25 o
   0  13   8        2.38       11.97      7.33 o
   1  13   8      109.78      102.46     11.39 o
   2  13   8        1.74        0.64      7.73 o
   3  13   8       24.78       25.94      8.10 o
   4  13   8        1.03       14.79      8.53 o
   5  13   8        4.06       -7.91     13.64 o
  -7  14   8       27.50       27.33     13.38 o
  -6  14   8       67.07       83.26      7.52 o
  -5  14   8       15.76       16.33      6.26 o
  -4  14   8       34.20       28.16      5.92 o
  -3  14   8        5.58        4.22      7.27 o
  -2  14   8      333.68      316.20     11.58 o
  -1  14   8       13.48       14.22      9.28 o
   0  14   8      438.82      392.87     25.01 o
   1  14   8        3.54        0.25      9.73 o
   2  14   8       10.28       10.30      8.08 o
   3  14   8        2.13       -1.47     11.07 o
   4  14   8       49.96       64.20     12.37 o
   5  14   8        0.01      -16.78     25.89 o
  -7  15   8        2.40       11.53     17.83 o
  -6  15   8       63.62       54.24     10.15 o
  -5  15   8      154.37      134.96     12.37 o
  -4  15   8       50.96       57.96      7.00 o
  -3  15   8       10.96       23.39      8.81 o
  -2  15   8        0.97       -5.64      7.26 o
  -1  15   8      557.19      573.93     39.48 o
   0  15   8        6.95        9.56     13.25 o
   1  15   8       47.80       35.56      8.41 o
   2  15   8       21.86       35.51      8.31 o
   3  15   8       35.91       25.86      8.37 o
   4  15   8        0.20        5.70     15.47 o
   5  15   8       10.61      -22.96     38.10 o
  -7  16   8        0.18       32.24     22.47 o
  -6  16   8        2.99       -1.59      8.07 o
  -5  16   8      113.96      122.00      8.85 o
  -4  16   8       85.99       72.16      9.35 o
  -3  16   8      101.12       95.16      8.61 o
  -2  16   8       84.26       69.26     10.78 o
  -1  16   8        2.08       -9.57      9.57 o
   0  16   8      357.89      355.36     14.92 o
   1  16   8       13.05       20.67      9.75 o
   2  16   8        0.08       -8.14      8.14 o
   3  16   8       17.74       18.11      8.82 o
   4  16   8       20.87       18.54     14.17 o
  -6  17   8        7.77        1.95     24.43 o
  -5  17   8       85.03       83.80      8.60 o
  -4  17   8      118.59      117.74      9.56 o
  -3  17   8       76.65       74.71      8.88 o
  -2  17   8       20.68       42.32     15.80 o
  -1  17   8      100.60       90.94     17.02 o
   0  17   8       56.41      101.37     16.75 o
   1  17   8       41.66       50.36     10.54 o
   2  17   8      108.81      153.96     19.71 o
   3  17   8        1.20        7.08      9.03 o
   4  17   8       20.92       11.77     17.03 o
  -6  18   8        4.52       38.10     25.89 o
  -5  18   8       38.00       65.12     13.73 o
  -4  18   8      129.88      134.81     10.25 o
  -3  18   8      133.16      120.55      9.51 o
  -2  18   8        6.67       -2.28     14.35 o
  -1  18   8        4.52        6.84     10.31 o
   0  18   8       52.39       45.64     18.70 o
   1  18   8       90.07       86.25     17.10 o
   2  18   8        3.57        7.15     12.28 o
   3  18   8       39.73       61.98     14.64 o
  -5  19   8        2.49        9.28     23.94 o
  -4  19   8      123.91      137.22     10.61 o
  -3  19   8       10.85        8.24     11.13 o
  -2  19   8       32.55       32.13     16.81 o
  -1  19   8        6.50       -1.20     15.97 o
   0  19   8       56.65       75.92     11.22 o
   1  19   8        2.80      -10.25     10.49 o
   2  19   8       23.54       26.91     11.25 o
   3  19   8        0.51       -8.81     17.60 o
  -5  20   8        1.76       21.01     24.43 o
  -4  20   8       18.09       18.81     11.76 o
  -3  20   8       63.41       64.25     11.89 o
  -2  20   8        6.01       18.48     15.52 o
  -1  20   8       17.93       22.71     16.79 o
   0  20   8        8.78       12.57     11.25 o
   1  20   8       78.46       94.76     18.85 o
   2  20   8        5.34       13.10     11.11 o
  -4  21   8       50.88       40.26     19.36 o
  -3  21   8       39.29       42.64     18.78 o
  -2  21   8       75.69       91.52     36.64 o
  -1  21   8        0.45        8.74     18.32 o
   0  21   8        3.70       15.79     11.72 o
   1  21   8       33.25       51.12     17.96 o
  -3  22   8      166.90      171.79     42.01 o
  -2  22   8       24.89       25.89     18.96 o
  -1  22   8       22.97       22.98     18.05 o
   0  22   8        5.62        9.00     12.02 o
  -7   0   9       22.29        1.70     12.14 o
  -5   0   9      502.60      505.64     15.23 o
  -3   0   9      228.28      262.75     10.70 o
  -1   0   9        2.26      -11.30     13.92 o
   1   0   9       10.14        7.57      8.58 o
   3   0   9        1.03        3.30      8.80 o
   5   0   9       32.03       29.03      9.77 o
  -8   1   9       13.67        6.84     20.52 o
  -7   1   9       11.14        8.65      5.86 o
  -6   1   9       42.87       34.85      5.83 o
  -5   1   9        3.96        9.64      5.46 o
  -4   1   9      410.08      411.27      9.46 o
  -3   1   9       10.44        5.51      4.85 o
  -2   1   9      215.44      220.25      6.79 o
  -1   1   9       14.59       25.61     11.00 o
   0   1   9       94.05       94.15      6.32 o
   1   1   9       31.62       33.30      8.70 o
   2   1   9      313.93      302.44     11.92 o
   3   1   9       13.01       13.79      5.97 o
   4   1   9       48.11       48.26      6.59 o
   5   1   9        4.14       -3.63      6.52 o
   6   1   9        2.97      -13.99     13.99 o
  -8   2   9        0.00       -7.33     19.05 o
  -7   2   9       65.18       71.95      6.81 o
  -6   2   9       33.98       35.77      5.82 o
  -5   2   9       28.22       31.87      5.54 o
  -4   2   9        1.25       -5.12      5.68 o
  -3   2   9      361.72      371.32      9.61 o
  -2   2   9      315.75      325.90      9.32 o
  -1   2   9       19.47       20.32      6.97 o
   0   2   9      329.89      334.82     10.03 o
   1   2   9      134.94      128.17      6.47 o
   2   2   9       46.09       40.81      6.17 o
   3   2   9       83.56       87.34      6.62 o
   4   2   9        2.80        2.13      6.35 o
   5   2   9        5.04        0.79      8.27 o
   6   2   9        4.03        2.58     12.92 o
  -8   3   9       33.86       22.96     20.03 o
  -7   3   9        0.23        3.32      8.34 o
  -6   3   9       43.20       48.93      6.35 o
  -5   3   9      111.50      124.19      6.28 o
  -4   3   9       22.54       16.90      5.22 o
  -3   3   9        0.94        4.75      4.86 o
  -2   3   9      106.00      112.90      6.37 o
  -1   3   9      278.38      285.96     10.07 o
   0   3   9        2.77        3.93      6.89 o
   1   3   9       20.11       28.02      5.62 o
   2   3   9       20.75       24.45      6.04 o
   3   3   9        1.67       -6.52      9.73 o
   4   3   9       19.92       14.40      9.94 o
   5   3   9        0.53        5.17      8.63 o
   6   3   9       20.66       -0.23     13.35 o
  -8   4   9        0.00      -20.03     20.03 o
  -7   4   9        9.28        5.56      6.29 o
  -6   4   9       84.04       98.54      7.02 o
  -5   4   9       15.53       11.34      5.46 o
  -4   4   9       48.33       51.95      5.50 o
  -3   4   9       72.58       79.25      5.72 o
  -2   4   9      120.88      133.67      6.66 o
  -1   4   9       17.82       11.55      8.53 o
   0   4   9       79.73       88.40      6.21 o
   1   4   9      198.42      182.70      8.02 o
   2   4   9       21.04       17.21      6.05 o
   3   4   9       52.16       45.40      6.54 o
   4   4   9       43.19       50.09      7.47 o
   5   4   9        2.57       18.56     19.78 o
  -8   5   9        7.30        2.44     21.01 o
  -7   5   9       13.25       11.11      7.44 o
  -6   5   9       17.04       13.31      6.15 o
  -5   5   9      166.69      161.73      7.28 o
  -4   5   9       22.44       17.02      5.12 o
  -3   5   9       14.59        2.98      5.06 o
  -2   5   9      109.50      104.41      6.40 o
  -1   5   9      111.16      132.67      7.99 o
   0   5   9       10.53       10.51      5.80 o
   1   5   9        1.60        6.17      7.26 o
   2   5   9       47.56       51.95      6.53 o
   3   5   9       23.95       20.90      6.56 o
   4   5   9        0.28       -6.56      6.56 o
   5   5   9        0.30       18.13     13.64 o
  -8   6   9        0.93        5.86     21.98 o
  -7   6   9        1.40       -4.03      8.84 o
  -6   6   9       95.74      107.69      7.16 o
  -5   6   9       19.13       19.81      6.00 o
  -4   6   9      136.78      119.74      6.41 o
  -3   6   9      109.71      101.94      7.68 o
  -2   6   9      123.89      163.20      6.78 o
  -1   6   9       15.13       14.84      6.68 o
   0   6   9      100.87      126.59      7.82 o
   1   6   9      133.17      131.87      7.91 o
   2   6   9       56.50       55.89     11.68 o
   3   6   9        4.33       -4.77      6.46 o
   4   6   9        9.77       18.40      6.55 o
   5   6   9        3.76        4.80     12.52 o
  -8   7   9        3.92       -2.93     21.49 o
  -7   7   9       13.79        5.93      8.29 o
  -6   7   9       14.37       13.42      6.33 o
  -5   7   9      216.05      222.27     13.14 o
  -4   7   9       10.68       14.07      5.57 o
  -3   7   9        3.45        5.48      5.35 o
  -2   7   9       24.25       16.22      5.58 o
  -1   7   9      341.37      369.42     11.69 o
   0   7   9       21.36       27.24      6.02 o
   1   7   9        1.66        1.26      7.68 o
   2   7   9        3.75       15.46      7.83 o
   3   7   9       96.16       97.54      7.03 o
   4   7   9        1.25        3.14      6.49 o
   5   7   9        7.72        5.08     12.92 o
  -8   8   9        1.61       -1.95     22.96 o
  -7   8   9        0.35       10.26     19.05 o
  -6   8   9       51.56       60.83      6.88 o
  -5   8   9       48.20       54.68      7.42 o
  -4   8   9      135.91      139.41      9.51 o
  -3   8   9       19.23       30.69      5.51 o
  -2   8   9       46.04       62.36      6.92 o
  -1   8   9       37.78       31.33      6.02 o
   0   8   9      212.49      209.29      7.76 o
   1   8   9       85.42       96.42      9.00 o
   2   8   9       11.77       13.11      8.29 o
   3   8   9       22.34       25.86      8.58 o
   4   8   9       13.90       16.33      6.97 o
   5   8   9        4.56      -13.80     13.80 o
  -8   9   9       20.86       21.49     23.94 o
  -7   9   9        1.26       23.94     20.03 o
  -6   9   9        1.17       -5.26      6.32 o
  -5   9   9       98.84       96.58     11.22 o
  -4   9   9       61.11       79.35      6.44 o
  -3   9   9       16.80       16.13      6.50 o
  -2   9   9       32.49       38.80      6.62 o
  -1   9   9      156.84      161.35      8.28 o
   0   9   9        2.26        9.57      7.51 o
   1   9   9       81.69       76.39      8.81 o
   2   9   9       42.01       45.43      8.71 o
   3   9   9        9.75       10.00      8.16 o
   4   9   9        1.21       -8.21     12.17 o
   5   9   9        1.06        7.82     14.16 o
  -7  10   9       10.71       20.52     22.47 o
  -6  10   9       13.33        4.43      6.59 o
  -5  10   9        7.95       17.98      7.51 o
  -4  10   9      201.28      186.04      8.41 o
  -3  10   9      142.38      144.61      7.93 o
  -2  10   9        2.63        2.70      7.70 o
  -1  10   9       20.13       19.04      8.39 o
   0  10   9       43.12       53.17     10.48 o
   1  10   9       86.65       78.29      8.95 o
   2  10   9       26.72       15.38      8.40 o
   3  10   9        7.83        4.23      8.77 o
   4  10   9       14.00       11.15     13.46 o
   5  10   9       11.15      -13.29     29.80 o
  -7  11   9        2.40       -4.89     23.45 o
  -6  11   9        6.31        1.23      6.84 o
  -5  11   9       49.68       51.60      6.86 o
  -4  11   9      155.68      182.37      7.73 o
  -3  11   9       57.93       53.96      7.33 o
  -2  11   9       96.71      106.41     14.81 o
  -1  11   9       43.46       46.11      8.48 o
   0  11   9       52.96       71.61      8.40 o
   1  11   9       48.50       56.20      9.24 o
   2  11   9       28.73       40.11      8.83 o
   3  11   9        4.92       -1.23      8.64 o
   4  11   9       17.96       21.49     13.82 o
  -7  12   9        3.26       13.19     24.91 o
  -6  12   9        0.26        2.87      8.00 o
  -5  12   9       38.92       39.55      6.79 o
  -4  12   9       27.86       32.97      6.20 o
  -3  12   9      385.58      373.68     11.94 o
  -2  12   9       42.31       26.68     10.15 o
  -1  12   9        2.26       -0.84      9.57 o
   0  12   9       25.63       18.26      9.71 o
   1  12   9      288.07      289.15     11.67 o
   2  12   9       45.87       41.18      9.06 o
   3  12   9       50.73       67.80      9.47 o
   4  12   9        0.02       -4.72     13.64 o
  -7  13   9        1.25      -21.98     21.98 o
  -6  13   9        0.39       -7.26     10.95 o
  -5  13   9        1.27        0.11      6.55 o
  -4  13   9      148.85      152.25      9.00 o
  -3  13   9       46.29       56.03     14.70 o
  -2  13   9      177.49      151.40     12.40 o
  -1  13   9       54.18       39.10     10.37 o
   0  13   9       18.91       29.85     16.59 o
   1  13   9        2.88       11.50      8.43 o
   2  13   9       59.38       71.88     13.35 o
   3  13   9        2.51       -7.15     20.42 o
   4  13   9        3.09      -11.77     23.20 o
  -6  14   9        1.01       -1.63      9.67 o
  -5  14   9       24.59       38.06      6.92 o
  -4  14   9        1.29        8.88      9.38 o
  -3  14   9      219.15      240.01     11.87 o
  -2  14   9       24.60       30.40     10.87 o
  -1  14   9        2.61       -8.61      9.96 o
   0  14   9       36.45       53.92     15.15 o
   1  14   9       46.67       57.92      9.45 o
   2  14   9        0.54       -0.33      9.04 o
   3  14   9        3.00      -12.06     20.99 o
   4  14   9        4.36       14.92     18.14 o
  -6  15   9       17.75        7.82     25.40 o
  -5  15   9        9.20       15.12      9.53 o
  -4  15   9       78.07       70.18     12.51 o
  -3  15   9       62.64       58.23      9.06 o
  -2  15   9       98.40       94.80     12.04 o
  -1  15   9      170.70      188.63     12.71 o
   0  15   9       93.30       92.35     17.60 o
   1  15   9       10.09       18.92     11.14 o
   2  15   9       60.46       73.04     10.07 o
   3  15   9        5.61       -6.43     12.61 o
  -5  16   9       12.49       14.66     24.43 o
  -4  16   9        0.18        2.48      9.32 o
  -3  16   9       40.08       20.44     11.68 o
  -2  16   9      242.24      242.35     14.84 o
  -1  16   9        4.84        4.56     10.81 o
   0  16   9      134.21      129.61     13.05 o
   1  16   9       17.66       35.20     11.02 o
   2  16   9       13.03        5.01     10.96 o
   3  16   9        5.62       11.85     14.48 o
  -5  17   9       13.40       -9.77     23.94 o
  -4  17   9        0.09        0.58     12.54 o
  -3  17   9        9.04       18.08     12.01 o
  -2  17   9       56.87       56.94     17.79 o
  -1  17   9       69.89       84.14     21.49 o
   0  17   9        1.16      -10.66     10.66 o
   1  17   9        0.46       11.90     16.50 o
   2  17   9       13.22       22.17     12.02 o
  -4  18   9       18.13       20.52     13.53 o
  -3  18   9       31.39       54.46     34.20 o
  -2  18   9       10.01       26.69     17.83 o
  -1  18   9       33.91       32.66     24.67 o
   0  18   9       14.77       14.99     11.35 o
   1  18   9        3.37       24.37     16.94 o
   2  18   9        0.03       -0.63     17.90 o
  -4  19   9        3.01       11.72     25.40 o
  -3  19   9        3.30       -0.72     16.81 o
  -2  19   9       11.48       42.09     21.25 o
  -1  19   9       28.17       31.46     17.43 o
   0  19   9        4.79        7.58     11.96 o
   1  19   9        1.94        1.30     17.40 o
  -2  20   9       14.26       28.09     18.80 o
  -1  20   9       12.54        1.90     32.24 o
   0  20   9        2.30       10.75     34.20 o
  -6   0  10        7.20        0.30     11.09 o
  -4   0  10       11.40        6.44      8.51 o
  -2   0  10        6.68       12.91     11.48 o
   0   0  10      228.17      254.53     34.68 o
   2   0  10       42.77       51.97     10.05 o
   4   0  10        3.27      -12.21     20.03 o
  -7   1  10        1.86       -2.44     20.03 o
  -6   1  10       15.72       17.40      9.87 o
  -5   1  10        3.85       -3.72      5.79 o
  -4   1  10       27.86       30.03      5.93 o
  -3   1  10       44.13       40.97      6.46 o
  -2   1  10        0.87       -3.52      8.93 o
  -1   1  10       57.05       86.48      8.11 o
   0   1  10        3.54       15.36     12.69 o
   1   1  10      106.96      109.11      7.73 o
   2   1  10        7.68        8.58      8.88 o
   3   1  10       28.98       22.96      7.30 o
   4   1  10        0.74        5.39     13.22 o
  -7   2  10        3.94       -8.79     20.52 o
  -6   2  10        0.94        6.44      7.77 o
  -5   2  10        5.53        2.59      6.03 o
  -4   2  10      139.50      133.95      6.82 o
  -3   2  10       66.24       77.62      7.04 o
  -2   2  10        0.22       -6.15      7.55 o
  -1   2  10        4.32       12.14      7.83 o
   0   2  10      340.75      359.86     14.12 o
   1   2  10       34.98       28.67      9.07 o
   2   2  10       47.26       61.79      8.74 o
   3   2  10        0.65       -4.93      7.13 o
   4   2  10       16.48       22.91     13.42 o
  -7   3  10        0.64        3.91     21.49 o
  -6   3  10      110.88      111.31      9.79 o
  -5   3  10       45.42       42.62      6.25 o
  -4   3  10        6.82        4.36      5.94 o
  -3   3  10        9.61        3.13      6.43 o
  -2   3  10       99.64      108.12     11.14 o
  -1   3  10      149.23      172.82      9.19 o
   0   3  10        0.06       14.78      6.45 o
   1   3  10      152.41      155.54     10.87 o
   2   3  10       90.50      104.17      7.63 o
   3   3  10        3.97        6.93      7.19 o
   4   3  10       15.34        8.63     21.74 o
  -7   4  10       57.31       47.87     22.47 o
  -6   4  10       78.17       69.54      9.01 o
  -5   4  10       21.34       22.03      6.59 o
  -4   4  10       57.11       57.12      6.21 o
  -3   4  10      127.39      145.41      9.17 o
  -2   4  10        6.99       12.81      7.53 o
  -1   4  10       47.28       45.41      7.61 o
   0   4  10       36.23       42.59      6.95 o
   1   4  10       18.49       42.79     18.15 o
   2   4  10        0.26       -6.73      6.73 o
   3   4  10        6.82       18.98      7.32 o
   4   4  10        5.57        2.87     12.60 o
  -7   5  10        7.46        7.82     21.98 o
  -6   5  10       13.44       24.82      9.00 o
  -5   5  10       65.60       67.39      7.08 o
  -4   5  10      109.24      135.17      7.37 o
  -3   5  10       44.88       54.32      7.14 o
  -2   5  10      303.03      347.16     11.92 o
  -1   5  10        7.85        8.55      7.51 o
   0   5  10       17.76       22.29      6.81 o
   1   5  10        0.46        2.38      8.39 o
   2   5  10       25.01       37.61      8.62 o
   3   5  10        0.26       -6.11     13.47 o
   4   5  10        4.02       17.34     14.16 o
  -7   6  10       33.37       26.87     23.45 o
  -6   6  10        6.72        3.94     11.97 o
  -5   6  10       14.88       14.61      6.65 o
  -4   6  10        0.36       -0.71      5.97 o
  -3   6  10      173.52      189.66      9.76 o
  -2   6  10        0.18       -4.79      7.96 o
  -1   6  10      194.34      199.73      9.90 o
   0   6  10        3.94       15.70      6.44 o
   1   6  10        0.88       -4.27      8.95 o
   2   6  10        0.89       13.60      9.13 o
   3   6  10       22.88       23.69     14.90 o
   4   6  10        2.11       20.52     14.51 o
  -7   7  10        4.01       -6.35     23.45 o
  -6   7  10       31.70       20.30      9.85 o
  -5   7  10        5.72       14.73      6.88 o
  -4   7  10       15.52       30.91     10.22 o
  -3   7  10       30.92       34.01      8.10 o
  -2   7  10      206.18      211.55     10.86 o
  -1   7  10        2.30        5.35      7.37 o
   0   7  10       14.95        0.20      7.65 o
   1   7  10        1.39        1.48      9.32 o
   2   7  10        2.72        4.63      8.94 o
   3   7  10       13.68       -0.70     13.22 o
   4   7  10        0.81       -6.22     13.27 o
  -7   8  10       19.97       51.29     24.91 o
  -6   8  10       12.28       26.11     12.18 o
  -5   8  10        1.63        3.04      7.19 o
  -4   8  10       18.42       16.22      7.51 o
  -3   8  10       41.68       45.62      9.06 o
  -2   8  10        2.39        2.63      7.96 o
  -1   8  10       67.57       76.24     14.66 o
   0   8  10       37.27       52.17      9.59 o
   1   8  10        1.94        3.36     11.99 o
   2   8  10        0.08        2.44      9.10 o
   3   8  10        8.46        7.06     13.99 o
   4   8  10        0.59       -6.89     18.56 o
  -7   9  10       19.00       26.87     25.89 o
  -6   9  10       95.64       93.10     13.61 o
  -5   9  10       25.33       37.75      9.17 o
  -4   9  10        4.19        1.28     12.20 o
  -3   9  10        1.11        6.28      9.03 o
  -2   9  10       39.89       34.21      9.22 o
  -1   9  10       35.11       38.30      9.48 o
   0   9  10        3.69        1.08     12.06 o
   1   9  10        4.54       14.72      8.98 o
   2   9  10        1.20        1.99      9.29 o
   3   9  10        3.21       -4.21     13.80 o
  -6  10  10       38.28       34.02     12.69 o
  -5  10  10       35.46       33.55      9.87 o
  -4  10  10       17.74       15.24      9.94 o
  -3  10  10       28.27       29.54      9.75 o
  -2  10  10       13.88       34.66     21.25 o
  -1  10  10       58.77       69.91     11.07 o
   0  10  10       37.39       29.00      8.66 o
   1  10  10       12.90       21.94      9.02 o
   2  10  10        0.68       -3.39      9.89 o
   3  10  10       24.69       27.05     26.38 o
  -6  11  10       14.34        1.47     25.40 o
  -5  11  10       36.03       44.48     10.17 o
  -4  11  10        0.40       -6.19      9.25 o
  -3  11  10        0.96       -3.23     12.28 o
  -2  11  10       63.06       54.71     13.85 o
  -1  11  10      154.04      158.85     13.27 o
   0  11  10        6.44       -9.56     11.61 o
   1  11  10       37.62       47.11      9.36 o
   2  11  10       25.58       28.18      9.98 o
   3  11  10        0.23       -5.68     25.89 o
  -6  12  10       15.29       -6.35     22.96 o
  -5  12  10       26.30       36.64     10.05 o
  -4  12  10       25.55       29.50     12.46 o
  -3  12  10        1.41        0.49     21.49 o
  -2  12  10       19.73       35.10     26.62 o
  -1  12  10       62.94       68.74     30.04 o
   0  12  10       64.75       91.83     18.07 o
   1  12  10        7.89        1.43      9.09 o
   2  12  10        2.88       -2.39     13.15 o
   3  12  10        0.03       18.03     28.82 o
  -5  13  10       58.78       95.75     26.87 o
  -4  13  10       75.18       84.78     13.53 o
  -3  13  10       16.66       36.64     22.96 o
  -2  13  10        2.40      -19.05     19.05 o
  -1  13  10       22.39       49.12     18.15 o
   0  13  10       76.33       62.85     18.25 o
   1  13  10       36.63       40.04      9.86 o
   2  13  10        9.30        0.41     18.90 o
  -5  14  10       27.21      -13.19     25.40 o
  -4  14  10       52.38       55.74     12.94 o
  -3  14  10       23.06       18.56     20.52 o
  -2  14  10        0.15       -8.38     16.17 o
  -1  14  10        6.50       -1.05     20.03 o
   0  14  10       38.07       40.66     17.97 o
   1  14  10        3.34       -2.75     27.36 o
   2  14  10       18.72       14.63     13.55 o
  -4  15  10       59.53       71.81     25.89 o
  -3  15  10        4.09       52.76     24.43 o
  -2  15  10       10.12       24.01     24.18 o
  -1  15  10       56.69      103.39     25.16 o
   0  15  10       14.83       41.13     18.70 o
   1  15  10       32.93       82.96     19.67 o
  -4  16  10       32.30       57.64     25.89 o
  -3  16  10       72.71      120.66     26.38 o
  -2  16  10        0.10      -15.61     16.99 o
  -1  16  10        0.97       -4.30     16.78 o
   0  16  10       23.98        9.07     12.13 o
   1  16  10       34.99       29.15     23.20 o
  -2  17  10        3.71       -0.18     17.68 o
  -1  17  10        1.70      -18.61     18.61 o
   0  17  10        3.77       15.63     35.66 o
  -5   0  11        2.19        3.95     11.17 o
  -3   0  11      199.08      235.87     15.84 o
  -1   0  11      104.02      134.24     20.52 o
   1   0  11       37.54       50.81     21.01 o
   3   0  11        7.62       15.63     19.05 o
  -6   1  11       42.87       21.19     16.61 o
  -5   1  11       76.56       64.86      8.45 o
  -4   1  11        3.39        0.99     11.21 o
  -3   1  11        2.62       18.76      9.10 o
  -2   1  11      117.08      134.13     12.62 o
  -1   1  11        0.21       12.83      8.72 o
   0   1  11        0.59       -8.65      8.65 o
   1   1  11       13.47       17.40     14.33 o
   2   1  11       35.29       50.46     14.26 o
   3   1  11        3.56        5.02     15.02 o
  -6   2  11       14.46       -9.77     24.43 o
  -5   2  11       43.30       41.89      8.78 o
  -4   2  11       26.81       46.18     11.19 o
  -3   2  11        6.60       15.65      9.16 o
  -2   2  11        0.08        6.52      8.36 o
  -1   2  11       24.59       36.46      8.82 o
   0   2  11        0.84       -3.01      8.75 o
   1   2  11       39.24       38.98      9.87 o
   2   2  11        2.88        3.07     13.70 o
   3   2  11       15.48       17.26     15.02 o
  -6   3  11        1.53        3.42     23.45 o
  -5   3  11       78.65       85.32      9.88 o
  -4   3  11        7.08        8.96     10.83 o
  -3   3  11       13.32        9.62      9.05 o
  -2   3  11       34.86       35.30      9.08 o
  -1   3  11       10.64       11.48      8.85 o
   0   3  11        3.09       -8.34      8.34 o
   1   3  11        1.30        3.37     10.70 o
   2   3  11       31.19       28.13     13.96 o
   3   3  11        0.01      -12.21     13.13 o
  -6   4  11       36.14       56.18     24.43 o
  -5   4  11       15.16       13.55      9.20 o
  -4   4  11       27.63       31.38     11.20 o
  -3   4  11       36.45       41.52     10.96 o
  -2   4  11       37.89       57.14      9.24 o
  -1   4  11        0.76       -5.30      8.58 o
   0   4  11       47.23       72.10      9.52 o
   1   4  11       15.97       24.26      9.85 o
   2   4  11        0.35       26.09     14.68 o
   3   4  11       11.36       20.23     15.37 o
  -6   5  11        0.72      -20.52     23.94 o
  -5   5  11       88.27      128.94     14.41 o
  -4   5  11        1.33       -2.30     13.61 o
  -3   5  11        0.67       -1.45     11.27 o
  -2   5  11       47.64       56.03      9.02 o
  -1   5  11      108.53      128.99     10.02 o
   0   5  11       38.60       49.29     11.76 o
   1   5  11       27.67       24.22     10.06 o
   2   5  11        2.33        8.67     14.68 o
  -6   6  11       25.67       24.91     25.40 o
  -5   6  11        4.86       12.56     12.28 o
  -4   6  11      165.95      168.25     15.49 o
  -3   6  11       11.24       18.86     11.08 o
  -2   6  11        7.87       15.89     16.98 o
  -1   6  11        4.52        6.67      9.82 o
   0   6  11       73.70       81.49     15.00 o
   1   6  11       14.76       13.63     14.41 o
   2   6  11       22.74       17.48     17.59 o
  -5   7  11       22.49        7.77     12.32 o
  -4   7  11       34.03       38.51     13.09 o
  -3   7  11       80.27       85.83     14.27 o
  -2   7  11       65.07      100.64     11.51 o
  -1   7  11        5.49       11.02     14.26 o
   0   7  11        7.34       32.29     14.11 o
   1   7  11       43.94       32.86     10.37 o
   2   7  11        0.34      -14.50     14.50 o
  -5   8  11        2.78        6.77     12.47 o
  -4   8  11       56.19       77.70     14.82 o
  -3   8  11       10.73       12.26     13.68 o
  -2   8  11        0.38        6.35     22.47 o
  -1   8  11        0.04       20.20     14.26 o
   0   8  11       41.10       67.14     14.07 o
   1   8  11       11.79       20.19     10.53 o
   2   8  11        6.60       20.97     15.19 o
  -5   9  11       46.49       62.04     26.87 o
  -4   9  11       20.58       28.94     14.37 o
  -3   9  11       74.37       79.21     14.46 o
  -2   9  11       30.43       35.66     20.52 o
  -1   9  11       14.50       34.03     14.53 o
   0   9  11        0.68      -11.86     13.65 o
   1   9  11       71.58       71.08     10.83 o
   2   9  11        3.52       -9.95     18.81 o
  -5  10  11        0.68      -21.49     25.89 o
  -4  10  11       33.65       20.75     13.31 o
  -3  10  11       61.74       98.68     25.40 o
  -2  10  11       24.02       51.29     23.94 o
  -1  10  11       19.72       39.08     20.03 o
   0  10  11        8.75       17.66     14.49 o
   1  10  11        2.08       -0.24     10.20 o
  -4  11  11        1.30       30.29     25.89 o
  -3  11  11       25.49       44.45     21.98 o
  -2  11  11       34.17       71.32     23.94 o
  -1  11  11        4.28       63.02     22.96 o
   0  11  11        0.24        1.08     13.64 o
   1  11  11        0.68        8.68     13.73 o
  -4  12  11       35.05       60.58     26.38 o
  -3  12  11       10.18       31.75     24.91 o
  -2  12  11       40.54       45.43     24.91 o
  -1  12  11        2.43        3.91     22.96 o
   0  12  11        1.08       23.18     19.15 o
  -3  13  11       63.96       69.86     25.89 o
  -2  13  11       65.05       82.56     25.40 o
  -1  13  11        9.84       22.21     19.52 o
  -4   0  12       56.41       86.95     24.43 o
  -2   0  12        4.82        9.28     22.96 o
   0   0  12       26.24       32.24     22.47 o
  -4   1  12        6.84       35.89     17.61 o
  -3   1  12       68.35       92.54     17.26 o
  -2   1  12       29.01       21.38     15.71 o
  -1   1  12        1.19       12.53     15.37 o
   0   1  12       17.38       19.83     14.88 o
  -4   2  12        1.11       31.94     17.44 o
  -3   2  12        1.58        3.64     21.01 o
  -2   2  12        3.33       24.48     15.88 o
  -1   2  12       43.13       58.59     16.04 o
   0   2  12        6.23       32.87     16.06 o
  -4   3  12        0.76      -17.38     17.38 o
  -3   3  12        1.68        2.71     16.54 o
  -2   3  12        0.54       17.46     16.19 o
  -1   3  12       12.84       13.45     15.69 o
   0   3  12        9.96       37.85     15.88 o
  -4   4  12       11.18       24.43     25.40 o
  -3   4  12        0.32      -12.39     15.37 o
  -2   4  12        9.93       39.70     16.14 o
  -1   4  12        3.15       18.30     41.52 o
   0   4  12        1.03       -3.91     15.35 o
  -3   5  12        2.98       17.12     17.58 o
  -2   5  12       39.74       65.92     20.03 o
  -1   5  12        0.76       15.52     16.41 o
   0   5  12       27.25       33.95     14.85 o
  -3   6  12       14.48       55.20     26.87 o
  -2   6  12        8.12       40.13     22.23 o
  -1   6  12       36.74       40.69     16.04 o
  -2   7  12       11.49       54.22     25.89 o
 
